# Supplementary material for: Biological, Chemical, and Nutritional Food Risks and Food Safety Issues From Italian Online Information Sources: Web Monitoring, Content Analysis, and Data Visualization
Source: J Med Internet Res. 2020 Dec 14;22(12):e23438. doi: 10.2196/23438 (PMC7769687; doi:10.2196/23438)
Supplement: Multimedia Appendix 1 [file jmir_v22i12e23438_app1.txt]

************************************************************************************************************************************************************************************
MULTIMEDIA APPENDIX 1 - Rules of keywords and logical operators used to configure the Web-Live® application to monitor food risks and food safety topics in the Italian online media
************************************************************************************************************************************************************************************


1. GENERAL KEYWORDS
-------------------
"alimenti senza etichetta"~5,"cattivo stato conservazione cibo"~3,"contaminazione verdura"~5,"alimenti avariati"~2,"alimenti deperibili","alimenti privi etichetta"~5,"alimenti scaduti"~2,"alimenti scaduti"~4,"alterazione alimenti"~5,"batteri acqua"~5,"batteri alimenti"~5,"batteri carne cruda"~5,"batteri mense"~5,"batteri verdura"~5,"carne scaduta"~5,"cattivo stato conservazione alimenti"~3,"cibo avariato"~2,"cibo scaduto"~2,"confezioni formaggio scadute"~5,"confezioni supermercato scadute"~5,"conservazione alimenti"~3,"contaminazione agroalimentare"~5,"contaminazione alimenti"~4,"contaminazione carne"~5,"contaminazione cibo"~5,"contaminazione farina"~5,"contaminazione grano"~5,"contaminazione pesce"~5,"contaminazione uova"~5,"data scadenza alimenti"~3,"data scadenza cibo"~3,"formaggio scaduto"~5,"igene alimentare","igene cucina"~5,"igene cuoco"~5,"igene mensa"~5,"igene mense"~5,"igiene  stoviglie"~5,"igiene piano lavoro"~5,"pulizia tagliere"~3,"latte scaduto"~4,"merendine scadute"~4,"nucleo anti sofisticazione","pane muffa"~5,"rischio alimentare","salute personale cucina"~5,"scadenza cibo"~3,"sequestro nas"~5,"sicurezza alimentare","sicurezza alimenti"~3,"sicurezza carne cruda"~5,"sicurezza cibo"~3,"sicurezza pesce crudo"~5,"sofisticazione alimenti"~5,"tossine carne cruda"~5,"tossine pesce crudo"~5,"uova scadute"~5,"vaccinazioni personale cucina"~5,"insaccati conservazione"~5,"tossine conserve"~4,"batteri preparazione cibo"~5,"batteri conservazioni alimenti"~5,"modalità conservazione alimenti"~5,"igene piano lavoro"~5,"pulire verdura"~4,"pulire frutta"~3,"lavaggio verdura"~4,"lavaggio frutta"~4,"amuchina frutta verdura"~5,"germi frutta verdura"~5,"germi cibo"~4


2. BIOLOGICAL RISKS
-------------------
"botulino conserve"~10,"botulino sott olio"~10,"botulino sotto olio"~10,"botulino carne in scatola"~10,"botulino pesce in scatola"~10,"botulino tonno"~10,"botulino salmone"~10,"botulino pesce"~10,"botulino rigonfiamento coperchio"~10,"botulino coperchio sottovuoto"~10,"botulismo conserve"~10,"botulismo sott olio"~10,"botulismo sotto olio"~10,"botulismo carne in scatola"~10,"botulismo pesce in scatola"~10,"botulismo tonno"~10,"botulismo salmone"~10,"botulismo pesce"~10,"botulismo rigonfiamento coperchio"~10,"botulismo coperchio sottovuoto"~10,"clostridium conserve"~10,"clostridium sott olio"~10,"clostridium sotto olio"~10,"clostridium carne in scatola"~10,"clostridium pesce in scatola"~10,"clostridium tonno"~10,"clostridium salmone"~10,"clostridium pesce"~10,"clostridium rigonfiamento coperchio"~10,"clostridium coperchio sottovuoto"~10
"campylobatteriosi crudo"~10,"campylobatteriosi carne"~10,"campylobatteriosi verdura"~10,"campylobatteriosi pollo"~10,"campylobatteriosi insalata"~10,"campylobatteriosi ortaggi"~10,"campilobacter crudo"~10,"campilobacter carne"~10,"campilobacter verdura"~10,"campilobacter pollo"~10,"campilobacter insalata"~10,"campilobacter ortaggi"~10,"campilobatteriosi crudo"~10,"campilobatteriosi carne"~10,"campilobatteriosi verdura"~10,"campilobatteriosi pollo"~10,"campilobatteriosi insalata"~10,"campilobatteriosi ortaggi"~10,"campylobacter crudo"~10,"campylobacter carne"~10,"campylobacter verdura"~10,"campylobacter pollo"~10,"campylobacter insalata"~10
"sindrome emolitico crudo"~10,"sindrome emolitico carne"~10,"sindrome emolitico verdura"~10,"sindrome emolitico pollo"~10,"sindrome emolitico insalata"~10,"sindrome emolitico ortaggi"~10,"sindrome uremico crudo"~10,"sindrome uremico carne"~10,"sindrome uremico verdura"~10,"sindrome uremico pollo"~10,"sindrome uremico insalata"~10,"sindrome uremico ortaggi"~10,"escherichia coli crudo"~10,"escherichia coli carne"~10,"escherichia coli verdura"~10,"escherichia coli latte"~10,"escherichia coli formaggio"~10
"listeriosi carne cruda"~10,"listeriosi insaccati"~10,"listeriosi salumi"~10,"listeriosi affettati"~10,"listeriosi latte"~10,"listeriosi formaggio"~10,"listeriosi formaggi freschi"~10,"listeriosi ready to eat"~10,"monocytogenes carne cruda"~10,"monocytogenes insaccati"~10,"monocytogenes salumi"~10,"monocytogenes affettati"~10,"monocytogenes latte"~10,"monocytogenes formaggio"~10,"monocytogenes formaggi freschi"~10,"monocytogenes ready to eat"~10,"listeria carne"~10,"listeria cruda"~10,"listeria insaccati"~10,"listeria salumi"~10,"listeria affettati"~10,"listeria latte"~10,"listeria formaggio"~10,"listeria formaggi freschi"~10,"listeria ready to eat"~10
"salmonellosi crudo"~10,"salmonellosi carne"~10,"salmonellosi uova"~10,"salmonellosi verdura"~10,"salmonellosi tiramisù"~10,"salmonellosi maionese"~10,"salmonellosi crema"~10,"salmonellosi salsicce"~10,"salmonella crudo"~10,"salmonella carne"~10,"salmonella uova"~10,"salmonella verdura"~10,"salmonella tiramisù"~10,"salmonella maionese"~10,"salmonella crema"~10,"salmonella salsicce"~10
"shigellosi igiene"~10,"shigellosi lavaggio mani"~10,"shigellosi lavare mani"~10,"shigellosi lavato mani"~10,"shigella igiene"~10,"shigella lavaggio mani"~10,"shigella lavare mani"~10,"shigella lavato mani"~10
"vibriosi crudo"~10,"vibriosi molluschi"~10,"vibriosi crostacei"~10,"vibriosi cozze"~10,"vibriosi frutti di mare"~10,"colera crudo"~10,"colera molluschi"~10,"colera crostacei"~10,"colera cozze"~10,"colera frutti di mare"~10,"vibrioni crudo"~10,"vibrioni molluschi"~10,"vibrioni crostacei"~10,"vibrioni cozze"~10,"vibrioni frutti di mare"~10
"yersiniosi crudo"~10,"yersiniosi carne"~10,"yersiniosi latte"~10,"yersiniosi maiale"~10,"yersinia crudo"~10,"yersinia carne"~10,"yersinia latte"~10,"yersinia maiale"~10
"anisakidosi verme"~10,"anisakidosi larve"~10,"anisakidosi pesce"~10,"anisakidosi crostacei"~10,"anisakidosi crudo"~10,"anisakidosi sushi"~10,"anisakidosi sashimi"~10,"anisakis pesce"~10,"anisakis crostacei"~10,"anisakis crudo"~10,"anisakis sushi"~10,"anisakis sashimi"~10
"teniosi uova"~10,"teniosi crudo"~10,"teniosi carne"~10,"teniosi insaccati"~10,"teniosi salumi"~10,"teniosi affettati"~10,"tenia uova"~10,"tenia crudo"~10,"tenia carne"~10,"tenia insaccati"~10,"tenia salumi"~10,"tenia affettati"~10
"trichinellosi carne"~10,"trichinellosi maiale"~10,"trichinellosi cinghiali"~10,"trichinosi carne"~10,"trichinosi maiale"~10,"trichinosi cinghiali"~10
"mucca pazza","creutzfeldt jakob","morbo carne"~5,"morbo bistecca"~5,"morbo fiorentina"~5,"morbo bovino"~5,"morbo mucca"~5,"morbo ovino"~5,"morbo pecora"~5,"encefalopatia spongiforme  carne bistecca"~10,"encefalopatia spongiforme  fiorentina"~10,"encefalopatia spongiforme  bovino"~10,"encefalopatia spongiforme  mucca"~10,"encefalopatia spongiforme  ovino"~10,"encefalopatia spongiforme  pecora"~10
"epatite pesce"~5,"epatite molluschi"~5,"epatite crudo"~5,"epatite cozze"~5,"epatite frutti di mare"~5,"epatite frutti di bosco"~5,"HAV pesce"~10,"HAV molluschi"~10,"HAV crudo"~10,"HAV cozze"~10,"HAV frutti di mare"~10,"HAV frutti di bosco"~10
"norovirus pesce"~10,"norovirus molluschi"~10,"norovirus crostacei"~10,"norovirus crudo"~10,"norovirus cozze"~10,"norovirus frutti di mare"~10
"influenza aviaria carne"~10,"influenza aviaria pollo"~10,"influenza aviaria tacchino"~10,"influenza aviaria uccelli"~10,"influenza aviaria carne bianca"~10,"influenza aviaria selvaggina"~10


3. CHEMICAL RISKS
-----------------
"ammine pesce"~10,"ammine tonno"~10,"istamina pesce"~10,"istamina tonno"~10,"sindrome sgombroide pesce"~10,"sindrome sgombroide tonno"~10, "biotossine molluschi"~10,"biotossine cozze"~10,"biotossine mitili"~10,"biotossine algali","biotossine alghe"~10,"micotossine vegetali"~10,"micotossine frutta secca"~10,"micotossine legumi"~10,"micotossine cereali"~10,"micotossine frumento"~10,"micotossine mais"~10,"micotossine coltivazioni"~10,"micotossine agricoltura"~10,"micotossine mangimi"~10,"micotossine latte"~10,"micotossine formaggio"~10,"muffe vegetali"~10,"muffe frutta secca"~10,"muffe legumi"~10,"muffe cereali"~10,"muffe frumento"~10,"muffe mais"~10,"muffe coltivazioni"~10,"muffe agricoltura"~10,"muffe mangimi"~10,"muffe latte"~10,"muffe formaggio"~10,"policlorobifenili verdura"~10,"policlorobifenili carne"~10,"policlorobifenili acqua"~10,"policlorobifenili coltivazioni"~10,"policlorobifenili allevamenti"~10,"policlorobifenili impianti industriali"~10,"pcb verdura"~10,"pcb carne"~10,"pcb acqua"~10,"pcb coltivazioni"~10,"pcb allevamenti"~10,"diossine verdura"~10,"diossine carne"~10,"diossine acqua"~10,"diossine latte"~10,"diossine formaggio"~10,"diossine mozzarella"~10,"diossine coltivazioni"~10,"diossine allevamenti"~10,"diossine impianti industriali"~10,"idrocarburi policiclici aromatici verdura"~10,"idrocarburi policiclici aromatici carne"~10,"idrocarburi policiclici aromatici acqua"~10,"idrocarburi policiclici aromatici coltivazioni"~10,"idrocarburi policiclici aromatici allevamenti"~10,"ipa verdura"~10,"ipa carne"~10,"ipa acqua"~10,"ipa coltivazioni"~10,"ipa allevamenti"~10
"metalli pesanti coltivazioni"~10,"metalli pesanti agricoltura"~10,"metalli pesanti pesce"~10,"metalli pesanti tonno"~10,"cadmio coltivazioni"~10,"cadmio agricoltura"~10,"cadmio pesce"~10,"cadmio tonno"~10,"piombo coltivazioni"~10,"piombo agricoltura"~10,"piombo pesce"~10,"piombo tonno"~10,"mercurio coltivazioni"~10,"mercurio agricoltura"~10,"mercurio pesce"~10,"mercurio tonno"~10,"cromo coltivazioni"~10,"cromo agricoltura"~10,"cromo pesce"~10,"cromo tonno"~10,"manganese coltivazioni"~10,"manganese agricoltura"~10,"manganese pesce"~10,"manganese tonno"~10,"perfluoroalchiliche verdura"~10,"perfluoroalchiliche carne"~10,"perfluoroalchiliche acqua"~10,"perfluoroalchiliche allevamenti"~10,"perfluoroalchiliche coltivazioni"~10,"pfa verdura"~10,"pfa carne"~10,"pfa acqua"~10,"pfa allevamenti"~10,"pfa coltivazioni"~10,"pfos verdura"~10,"pfos carne"~10,"pfos acqua"~10,"pfos allevamenti"~10,"pfos coltivazioni"~10,"pfoa verdura"~10,"pfoa carne"~10,"pfoa acqua"~10,"pfoa allevamenti"~10,"pfoa coltivazioni"~10,"pfas verdura"~10,"pfas carne"~10,"pfas acqua"~10,"pfas allevamenti"~10,"pfas coltivazioni"~10,"teflon verdura"~10,"teflon carne"~10,"teflon acqua"~10,"teflon allevamenti"~10,"teflon coltivazioni"~10,"antiaderente verdura"~10,"antiaderente carne"~10,"antiaderente acqua"~10,"antiaderente allevamenti"~10,"antiaderente coltivazioni"~10,"ormoni carne"~10,"ormoni allevamento"~10,"ormoni polli"~10,"ormoni bovini"~10,"ormoni mucca"~10,"ormoni bistecca"~10,"ormoni pollo"~10,"residui di fitosanitari coltivazioni"~10,"residui di fitosanitari alimenti"~10,"residui di fitosanitari cibo"~10,"residui di fitosanitari agricoltura"~10,"pesticidi coltivazioni"~10,"pesticidi alimenti"~10,"pesticidi cibo"~10,"pesticidi agricoltura"~10,"fungicidi coltivazioni"~10,"fungicidi alimenti"~10,"fungicidi cibo"~10,"fungicidi agricoltura"~10,"insetticidi coltivazioni"~10,"insetticidi alimenti"~10,"insetticidi cibo"~10,"insetticidi agricoltura"~10,"antiparassitari coltivazioni"~10,"antiparassitari alimenti"~10,"antiparassitari cibo"~10,"antiparassitari agricoltura"~10,"fertilizzanti coltivazioni"~10,"fertilizzanti alimenti"~10,"fertilizzanti cibo"~10,"fertilizzanti agricoltura"~10,"biocidi coltivazioni"~10,"biocidi alimenti"~10,"biocidi cibo"~10,"biocidi agricoltura"~10,"nitrati coltivazioni"~10,"nitrati alimenti"~10,"nitrati cibo"~10,"nitrati agricoltura"~10,"residui  materiali contatto cibo"~10,"residui  materiali contatto alimenti"~10,"residui  materiali contatto agricoltura"~10,"residui  materiali contatto industria alimentare"~10,"melamina cibo"~10,"melamina alimenti"~10,"melamina agricoltura"~10,"melamina industria alimentare"~10,"melammina cibo"~10,"melammina alimenti"~10,"melammina agricoltura"~10,"melammina industria alimentare"~10,"bisfenolo cibo"~10,"bisfenolo alimenti"~10,"bisfenolo agricoltura"~10,"bisfenolo industria alimentare"~10,"nanoparticelle cibo"~10,"nanoparticelle alimenti"~10,"nanoparticelle agricoltura"~10,"nanoparticelle industria alimentare"~10,"tetrapack cibo"~10,"tetrapack alimenti"~10,"tetrapack agricoltura"~10,"tetrapack industria alimentare"~10,"farmaci veterinari allevamento"~10,"farmaci veterinari allevamenti"~10,"farmaci veterinari industria alimentare"~10,"antibiotici allevamento"~10,"antibiotici allevamenti"~10,"antibiotici industria alimentare"~10,"antibiotico allevamento"~10,"antibiotico allevamenti"~10,"antibiotico industria alimentare"~10
"acrilammide pane"~10,"acrilammide pizza"~10,"acrilammide patate"~10,"acrilammide cottura"~10,"acrilammide forno"~10,"nitrosammine frittura"~10,"nitrosammine arrosto"~10,"nitrosammine carne"~10,"nitrosammine pesce"~10,"nitrosammine formaggi"~10,"idrocarburi policiclici aromatici cottura"~10,"idrocarburi policiclici aromatici alta temperatura"~10,"idrocarburi policiclici aromatici carne"~10,"idrocarburi policiclici aromatici cibi"~10,"idrocarburi policiclici aromatici alla brace"~10,"idrocarburi policiclici aromatici bistecca"~10,"benzene cottura"~10,"benzene alta temperatura"~10,"benzene carne"~10,"benzene cibi"~10,"benzene alla brace"~10,"benzene bistecca"~10,"benzoapirene cottura"~10,"benzoapirene alta temperatura"~10,"benzoapirene carne"~10,"benzoapirene cibi"~10,"benzoapirene alla brace"~10,"benzoapirene bistecca"~10,"additivi cibo"~10,"additivi cibi"~10,"additivi carne"~10,"additivi pesce"~10,"additivi vetali"~10,"additivi orto"~10,"additivi frutta"~10,"additivi verdura"~10,"additivi tonno"~10,"additivi legumi"~10,"additivi alimenti"~10,"additivi alimentare"~10,"addensanti cibo"~10,"addensanti cibi"~10,"addensanti carne"~10,"addensanti pesce"~10,"addensanti vetali"~10,"addensanti orto"~10,"addensanti frutta"~10,"addensanti verdura"~10,"addensanti tonno"~10,"addensanti legumi"~10,"addensanti alimenti"~10,"addensanti alimentare"~10,"coloranti cibo"~10,"coloranti cibi"~10,"coloranti carne"~10,"coloranti pesce"~10,"coloranti vetali"~10,"coloranti orto"~10,"coloranti frutta"~10,"coloranti verdura"~10,"coloranti tonno"~10,"coloranti legumi"~10,"coloranti alimenti"~10,"coloranti alimentare"~10,"conservanti cibo"~10,"conservanti cibi"~10,"conservanti carne"~10,"conservanti pesce"~10,"conservanti vetali"~10,"conservanti orto"~10,"conservanti frutta"~10,"conservanti verdura"~10,"conservanti tonno"~10,"conservanti legumi"~10,"conservanti alimenti"~10,"conservanti alimentare"~10,"emulsionanti cibo"~10,"emulsionanti cibi"~10,"emulsionanti carne"~10,"emulsionanti pesce"~10,"emulsionanti vetali"~10,"emulsionanti orto"~10,"emulsionanti frutta"~10,"emulsionanti verdura"~10,"emulsionanti tonno"~10,"emulsionanti legumi"~10,"emulsionanti alimenti"~10,"emulsionanti alimentare"~10,"stabilizzanti cibo"~10,"stabilizzanti cibi"~10,"stabilizzanti carne"~10,"stabilizzanti pesce"~10,"stabilizzanti vetali"~10,"stabilizzanti orto"~10,"stabilizzanti frutta"~10,"stabilizzanti verdura"~10,"stabilizzanti tonno"~10,"stabilizzanti legumi"~10,"stabilizzanti alimenti"~10,"stabilizzanti alimentare"~10,"antiossidanti cancro"~10,"antiossidanti tumore"~10,"antiossidanti cancerogeno"~10,"antiossidanti tumori"~10,"correttori  acidità cibo"~10,"correttori  acidità cibi"~10,"correttori  acidità carne"~10,"correttori  acidità pesce"~10,"correttori  acidità vetali"~10,"correttori  acidità orto"~10,"correttori  acidità frutta"~10,"correttori  acidità verdura"~10,"correttori  acidità tonno"~10,"correttori  acidità legumi"~10,"correttori  acidità alimenti"~10,"correttori  acidità alimentare"~10,"solfiti cibo"~10,"solfiti cibi"~10,"solfiti carne"~10,"solfiti pesce"~10,"solfiti vetali"~10,"solfiti orto"~10,"solfiti frutta"~10,"solfiti verdura"~10,"solfiti tonno"~10,"solfiti legumi"~10,"solfiti alimenti"~10,"solfiti alimentare"~10,"nitrati cibo"~10,"nitrati cibi"~10,"nitrati carne"~10,"nitrati pesce"~10,"nitrati vetali"~10,"nitrati orto"~10,"nitrati frutta"~10,"nitrati verdura"~10,"nitrati tonno"~10,"nitrati legumi"~10,"nitrati alimenti"~10,"nitrati alimentare"~10,"nitriti cibo"~10,"nitriti cibi"~10,"nitriti carne"~10,"nitriti pesce"~10,"nitriti vetali"~10,"nitriti orto"~10,"nitriti frutta"~10,"nitriti verdura"~10,"nitriti tonno"~10,"nitriti legumi"~10,"nitriti alimenti"~10,"nitriti alimentare"~10,"aspartame cibo"~10,"aspartame cibi"~10,"aspartame carne"~10,"aspartame pesce"~10,"aspartame vetali"~10,"aspartame orto"~10,"aspartame frutta"~10,"aspartame verdura"~10,"aspartame tonno"~10,"aspartame legumi"~10,"aspartame alimenti"~10,"aspartame alimentare"~10
"residui  filiera alimentare"~3,"prodotti indesiderati  cottura"~3,"alimenti rischio chimico"~10,"alimentazione rischio chimico"~10,"cibo rischio chimico"~10,"residui cottura alimenti"~10,"residui cottura cibo"~10 


4. NUTRITIONAL RISKS
--------------------
"cereali allergeni"~10,"cereali allergia"~10,"cereali intolleranza"~10,"grano allergeni"~10,"grano allergia"~10,"grano intolleranza"~10,"segale allergeni"~10,"segale allergia"~10,"segale intolleranza"~10,"orzo allergeni"~10,"orzo allergia"~10,"orzo intolleranza"~10,"avena allergeni"~10,"avena allergia"~10,"avena intolleranza"~10,"farro allergeni"~10,"farro allergia"~10,"farro intolleranza"~10,"latte allergeni"~10,"latte allergia"~10,"latte intolleranza"~10,"uova allergeni"~10,"uova allergia"~10,"uova intolleranza"~10,"pesce allergeni"~10,"pesce allergia"~10,"pesce intolleranza"~10,"crostacei allergeni"~10,"crostacei allergia"~10,"crostacei intolleranza"~10,"molluschi allergeni"~10,"molluschi allergia"~10,"molluschi intolleranza"~10,"arachidi allergeni"~10,"arachidi allergia"~10,"arachidi intolleranza"~10,"mandorle allergeni"~10,"mandorle allergia"~10,"mandorle intolleranza"~10,"nocciole allergeni"~10,"nocciole allergia"~10,"nocciole intolleranza"~10,"noci allergeni"~10,"noci allergia"~10,"noci intolleranza"~10,"pistacchi allergeni"~10,"pistacchi allergia"~10,"pistacchi intolleranza"~10,"lupini allergeni"~10,"lupini allergia"~10,"lupini intolleranza"~10,"soia allergeni"~10,"soia allergia"~10,"soia intolleranza"~10,"sedano allergeni"~10,"sedano allergia"~10,"sedano intolleranza"~10,"sesamo allergeni"~10,"sesamo allergia"~10,"sesamo intolleranza"~10,"senape allergeni"~10,"senape allergia"~10,"senape intolleranza"~10,"solfiti allergeni"~10,"solfiti allergia"~10,"solfiti intolleranza"~10,"nichel allergeni"~10,"nichel allergia"~10,"nichel intolleranza"~10,"lievito allergeni"~10,"lievito allergia"~10,"lievito intolleranza"~10,"lattosio allergeni"~10,"lattosio allergia"~10,"lattosio intolleranza"~10
"zucchero diapete"~10,"zucchero glicemia"~10,"dolcificanti diapete"~10,"dolcificanti glicemia"~10,"dolci diapete"~10,"dolci glicemia"~10,"bevande diapete"~10,"bevande glicemia"~10, "grassi malattie cardiovascolari"~10,"grassi ipertensione"~10,"grassi colesterolo"~10,"grassi tachicardia"~10,"sale malattie cardiovascolari"~10,"sale ipertensione"~10,"sale colesterolo"~10,"sale tachicardia"~10,"latte malattie cardiovascolari"~10,"latte ipertensione"~10,"latte colesterolo"~10,"latte tachicardia"~10,"formaggi malattie cardiovascolari"~10,"formaggi ipertensione"~10,"formaggi colesterolo"~10,"formaggi tachicardia"~10,"uova malattie cardiovascolari"~10,"uova ipertensione"~10,"uova colesterolo"~10,"uova tachicardia"~10,"carne malattie cardiovascolari"~10,"carne ipertensione"~10,"carne colesterolo"~10,"carne tachicardia"~10,"caffe malattie cardiovascolari"~10,"caffe ipertensione"~10,"caffe colesterolo"~10,"caffe tachicardia"~10,"energy drink malattie cardiovascolari"~10,"energy drink ipertensione"~10,"energy drink colesterolo"~10,"energy drink tachicardia"~10,"olio malattie cardiovascolari"~10,"olio ipertensione"~10,"olio colesterolo"~10,"olio tachicardia"~10,"alcol malattie cardiovascolari"~10,"alcol ipertensione"~10,"alcol colesterolo"~10,"alcol tachicardia"~10, "grassi obesità"~10,"grassi sovrappeso"~10,"carboidrati obesità"~10,"carboidrati sovrappeso"~10,"zuccheri obesità"~10,"zuccheri sovrappeso"~10,"pasta obesità"~10,"pasta sovrappeso"~10,"pane obesità"~10,"pane sovrappeso"~10,"formaggi obesità"~10,"formaggi sovrappeso"~10,"dolci obesità"~10,"dolci sovrappeso"~10,"dolcificanti obesità"~10,"dolcificanti sovrappeso"~10,"bevande obesità"~10,"bevande sovrappeso"~10,"olio obesità"~10,"olio sovrappeso"~10,"alcol obesità"~10,"alcol sovrappeso"~10
