# Supplementary material for: Biological, Chemical, and Nutritional Food Risks and Food Safety Issues From Italian Online Information Sources: Web Monitoring, Content Analysis, and Data Visualization
Source: J Med Internet Res. 2020 Dec 14;22(12):e23438. doi: 10.2196/23438 (PMC7769687; doi:10.2196/23438)
Supplement: Multimedia Appendix 5 [file jmir_v22i12e23438_app5.xlsx]

## Sheet: contents
id	date	url	title	text	tag	source	web/social	engagement	comments	likes	shares	audience
00000037563	2017/03/01	http://www.quotidianosanita.it/lazio/articolo.php	Curare il cuore con le erbe? Ricerca del Gemelli su 42 sostanze ‘naturali' molto usate ma di cui si sa ben poco su efficacia e sicurezza	stampa Curare il cuore con le erbe? Ricerca del Gemelli su 42 sostanze ‘naturali' molto usate ma di cui si sa ben poco su efficacia e sicurezza Presi in esame tantissimi dati presenti in letteratura sulle sostanze erboristiche in uso per le malattie cardiovascolari. Dall'olio di lino alla soia. "Ad oggi - affermano i ricercatori - si può concludere che l'utilizzo dei fitoterapici per il trattamen…	fitoterapia-cuore/fondazione policlinico universitario gemelli	www.quotidianosanita.it	web	1276	0	0	1276	265573
00000037565	2017/03/01	http://www.policlinicogemelli.it/news_dett.aspx	Fitoterapia e salute del cuore, tanti i rimedi ‘fai-da-te' usati, pochi i dati di efficacia e sicurezza	28.02.2017 Fitoterapia e salute del cuore, tanti i rimedi ‘fai-da-te' usati, pochi i dati di efficacia e sicurezza I risultati di una ricerca frutto del lavoro di esperti della Fondazione Policlinico Agostino Gemelli e dell'Università Cattolica di Roma: presi in esame tantissimi dati presenti in letteratura in merito a 42 sostanze erboristiche in uso per le malattie cardiovascolari. Per portare a…	fitoterapia-cuore/fondazione policlinico universitario gemelli	www.policlinicogemelli.it	web	0	0	0	0	67857
00000037574	2017/03/01	http://www.ilfattoalimentare.it/oilio-di-palma-scienza-riabilita.html	Davvero la scienza riabilita l'olio di palma? Il comunicato che vuole fare chiarezza	Recensioni & Eventi Home / Nutrizione / L'ennesima bufala sulla riabilitazione da parte della scienza dell'olio di palma invade la rete. Gli organizzatori del convengo dell'Università di Napoli però smentiscono qualsiasi assoluzione L'ennesima bufala sulla riabilitazione da parte della scienza dell'olio di palma invade la rete. Gli organizzatori del convengo dell'Università di Napoli però smentis…	olio di palma/tavola rotonda napoli	www.ilfattoalimentare.it	web	7	0	0	7	318840
00000037585	2017/03/01	http://agronotizie.imagelinenetwork.com/zootecnia/2017/03/01/il-latte-di-asina-amiatina-per-i-bambini-allergici/53069	Il latte di asina amiatina per i bambini allergici	mar Il latte di asina amiatina per i bambini allergici Una ricerca dell'Università di Pisa, condotta con l'ospedale pediatrico Meyer di Firenze e l'Istituto zooprofilattico delle regioni Lazio e Toscana, ha mostrato le potenzialità nutrizionali del latte di asina, utilizzabile anche per i bambini allergici alle proteine del latte di vacca Asini di razza amiatina Fonte foto: © progetto L.A.B.A.Pro…	latte asina amiatina/universita pisa	agronotizie.imagelinenetwork.com	web	3	0	0	3	121052
00000037608	2017/03/01	http://www.donnamoderna.com/salute/perche-non-devi-pensare-calorie/foto-6	Hamburger vegetale contro filetto di carne rossa	Perché non devi pensare in calorie Hamburger vegetale contro filetto di carne rossa Stai guardando: Hamburger vegetale: 130 cal. Filetto: 130 cal. Ti capita di scegliere hamburger vegetali al posto del classico filetto di carne rossa convinta che facciano ingrassare meno. In realtà l'apporto calorico è identico, ma la carne rossa è più sana. Per insaporire gli hamburger, infatti, i produttori usa…	hamburger vegetali/info	www.donnamoderna.com	web	0	0	0	0	1141666
00000037629	2017/03/01	http://www.veronasera.it/cronaca/pfas-analisi-pozzi-agricoltura-allevamenti-1-marzo-2017.html	Pfas. Al via le analisi dei pozzi usati per l'agricoltura e gli allevamenti	Cronaca / Legnago / Via Carlo Gianella Pfas. Al via le analisi dei pozzi usati per l'agricoltura e gli allevamenti Si concluderanno ad ottobre e serviranno per completare il quadro sull'inquinamento da Pfas. Il commento di Cristina Guarda: "I dati raccolti dalla Regione non offrono risposte e tranquillità ai cittadini" La Redazione I più letti di oggi 1 Pfas, Miteni: "Allarme infondato". Ma il M5…	caso inquinamento pfas-pfc/veneto-arpav	www.veronasera.it	web	4	0	0	4	149068
00000037649	2017/03/01	http://twitter.com/ItaliaStartUp_/statuses/836857109241290752	ItaliaStartUp_@twitter.com (ItaliaStartUp)	RT @WeAreStarting_: #pesticidi in agricoltura, l'equity #crowdfunding di @unipv e @unisiena per abbatterne l'uso https://t.co/th7dMiT4fq @P…	fitofarmaci-abbattimento/noxamet-wearestarting	TW ItaliaStartUp_@twitter.com (ItaliaStartUp)	twitter	4	0	0	2	6466
00000037658	2017/03/01	http://www.adnkronos.com/lavoro/made-in-italy/2017/03/01/italmopa-stop-accuse-uso-frumento-duro-contaminato_2OD4eDOPOrUwuLSAR7OPxO.html	Agroalimentare: Italmopa, stop accuse su uso frumento duro contaminato	Home . Lavoro . Made-in-italy . Italmopa, stop accuse su uso frumento duro contaminato Italmopa, stop accuse su uso frumento duro contaminato MADE-IN-ITALY Condividi su WhatsApp Pubblicato il: 01/03/2017 10:19 "Italmopa-Associazione industriali mugnai d'Italia, che rappresenta, in via esclusiva, l'industria molitoria italiana, nei due comparti del frumento tenero e del frumento duro, esprime cres…	frumento-importazioni/italmopa	www.adnkronos.com	web	0	0	0	0	1541850
00000037660	2017/03/01	http://www.siciliainformazioni.com/redazione/567042/agroalimentare-italmopa-stop-accuse-su-uso-frumento-duro-contaminato	Agroalimentare: Italmopa, stop accuse su uso frumento duro contaminato	Fonte: adnkronos.com "Italmopa-Associazione industriali mugnai d'Italia, che rappresenta, in via esclusiva, l'industria molitoria italiana, nei due comparti del frumento tenero e del frumento duro, esprime crescente preoccupazione per il ripetersi di articoli denigratori che contengono informazioni palesemente false circa la qualità sanitaria del frumento importato da Paesi terzi". E' quanto si l…	frumento-importazioni/italmopa	www.siciliainformazioni.com	web	0	0	0	0	75000
00000037680	2017/03/01	http://twitter.com/gazzettamodena/statuses/836848519759675394	gazzettamodena@twitter.com (Gazzetta di Modena)	Pavullo, scoperti in un ristorante ristorante 50 chili di alimenti scaduti https://t.co/FFdWF8v6Hd	sequestro alimenti/pavullo	TW gazzettamodena@twitter.com (Gazzetta di Modena)	twitter	2	0	0	2	17200
00000037681	2017/03/01	http://www.campanianotizie.com/caserta/141101-2017-02-28-17-52-39.html	Don, Caputo: &#232; dannoso, abbassare soglia nel grano	Pin It Martedì 28 Febbraio 2017 "L'Unione Europea importa dall'estero grano contenente deossinivalenolo (DON), una micotossina che crea seri problemi alla salute dell'uomo. Tra le conseguenze di un consumo eccessivo di DON ci sono il malfunzionamento del sistema ematopoietico, l'abbassamento delle difese immunitarie, la gluten sensitivity ed alcune malattie del sistema nervoso. E' necessario abba…	don-grano/gruppo s-d parlamento europeo	www.campanianotizie.com	web	0	0	0	0	23000
00000037693	2017/03/01	http://www.carabinieri.it/cittadino/informazioni/comunicati-stampa/sicurezza-alimentare-sequestrate-circa-35.000-uova-destinate-alla-commercializzazione	Sicurezza alimentare: sequestrate circa 35.000 uova destinate alla commercializzazione	Sicurezza alimentare: sequestrate circa 35.000 uova destinate alla commercializzazione Comando Carabinieri Politiche Agricole e Alimentari Roma - Forlì (FC), 01/03/2017 10:54 Nel corso dei controlli straordinari, disposti dal comando carabinieri politiche agricole e alimentari a tutela del consumatore e degli operatori di settore, in ordine alle norme su etichettatura e tracciabilita' dei prodott…	sequestro di prodotti settore avicolo/cesena-forli	www.carabinieri.it	web	0	0	0	0	303125
00000037710	2017/03/01	http://www.ilfattoalimentare.it/biossido-di-titanio-iss.html	Biossido di titanio: aumentano gli indizi a sfavore. Il parere dell'esperto	Recensioni & Eventi Home / Sicurezza Alimentare / Biossido di titanio: aumentano gli studi sui possibili effetti sulla salute dell'additivo alimentare. Il parere dell'esperto dell'Iss Biossido di titanio: aumentano gli studi sui possibili effetti sulla salute dell'additivo alimentare. Il parere dell'esperto dell'Iss Giulia Crepaldi 1 marzo 2017 Sicurezza Alimentare Lascia un commento 16 Visto Aum…	biossido titanio/inra	www.ilfattoalimentare.it	web	0	0	0	0	318840
00000037715	2017/03/01	http://it.paperblog.com/ecco-i-risultati-delle-analisi-sulle-migliori-marche-di-pasta-3484533/	Ecco i risultati delle analisi sulle migliori marche di pasta	Da Fitoterapiapratica @FitoConsulente Eccoci di nuovo a parlare di glifosato e sostanze tossiche nei cibi che mettiamo in tavola tutti i giorni. Mi fa pensare davvero tanto il fatto che proprio la tavola, quel simbolo di serenità e sicurezza e che noi italiani in particolare abbiamo tanto caro, in questi ultimi anni si sia trasformata in un'arena, in un Colosseo dove siamo chiamati a difenderci g…	pasta-risultati analisi/granosalus	it.paperblog.com	web	0	0	0	0	755725
00000037730	2017/03/01	http://ambientiamoci.myblog.it/2017/03/01/test-granosalus-sugli-spaghetti-confermata-presenza-di-micotossine-pesticidi-e-cadmio/	Test GranoSalus sugli spaghetti: confermata presenza di micotossine, pesticidi e cadmio!	[1] . Gli alimenti rappresentano la principale fonte di esposizione al cadmio per la popolazione di non fumatori. Cereali e prodotti a base di cereali, verdure, noci e legumi, radici amidacee e patate, come pure carne e prodotti a base di carne sono quelli che contribuiscono maggiormente all'esposizione umana. Alti livelli sono stati riscontrati anche in altri alimenti (ad es. alghe, pesci e frut…	pasta-risultati analisi/granosalus	ambientiamoci.myblog.it	web	6	0	0	6	758169
00000037764	2017/03/01	http://tg24.sky.it/tg24/salute-e-benessere/2017/03/01/avocado-proprieta-benefici.html	Le propriet&#224; e i benefici dell'avocado	Avocado, proprietà e benefici di un frutto alleato della salute 01 marzo 2017 L'avocado è originario del Messico, che ne è il primo produttore (Getty Images) Cremoso, delicato e ricco di effetti positivi per l'organismo: questo alimento esotico è divenuto nel tempo una scelta diffusa tra chi cerca di seguire una dieta sana. Ecco quali sono le sue principali caratteristiche di Alberto Battaglia L'…	colesterolo-avocado/penn state university	tg24.sky.it	web	3	0	0	3	8305084
00000037765	2017/03/01	http://www.centrometeoitaliano.it/salute/12-straordinarie-cose-che-accadono-all-organismo-quando-si-mangiano-le-uova-01-03-2017-48505/	12 straordinarie cose che accadono all'organismo quando si mangiano le uova	12 straordinarie cose che accadono all'organismo quando si mangiano le uova 01 marzo 2017 - 13:40 Se non siete abituati a mangiare le uova, questo articolo probabilmente vi farà cambiare abitudini. Ecco cosa provocano al nostro organismo 12 straordinarie cose che accadono all'organismo quando si mangiano le uova 12 straordinarie cose che accadono all'organismo quando si mangiano le uova – Le uova…	uova-ansia controllo/national academy sciences	www.centrometeoitaliano.it	web	237	0	0	237	738853
00000037766	2017/03/01	http://www.liberoquotidiano.it/news/comunicati/12318740/granarolo-lancia-la-linea-granarolo-oggi-puoi-formaggi-con-30-di-sale-e-50-di-grassi-rispetto-alla-media-del-mercato.html	Granarolo lancia la linea Granarolo Oggi Puoi: formaggi con -30% di sale e -50% di grassi rispetto alla media del mercato	Fullscreen comunicati Granarolo lancia la linea Granarolo Oggi Puoi: formaggi con -30% di sale e -50% di grassi rispetto alla media del mercato (Bologna, 1 marzo 2017) - A supporto del brand, al via anche una nuova campagna di comunicazione Bologna, 1 marzo 2017 - Il Gruppo Granarolo - il maggiore operatore agro industriale del Paese a capitale italiano – lancia "Granarolo Oggi Puoi", la nuova li…	granarolo oggi puoi/less-more	www.liberoquotidiano.it	web	0	0	0	0	4091168
00000037768	2017/03/01	http://www.siciliainformazioni.com/redazione/567741/granarolo-lancia-la-linea-granarolo-oggi-puoi-formaggi-con-30-di-sale-e-50-di-grassi-rispetto-alla-media-del-mercato	Granarolo lancia la linea Granarolo Oggi Puoi: formaggi con -30% di sale e -50% di grassi rispetto alla media del mercato	Fonte: adnkronos.com A supporto del brand, al via anche una nuova campagna di comunicazione Bologna, 1 marzo 2017 – Il Gruppo Granarolo – il maggiore operatore agro industriale del Paese a capitale italiano – lancia "Granarolo Oggi Puoi", la nuova linea di formaggi, prodotti con latte 100% italiano, con il 30% di sale in meno e il 50% in meno di grassi rispetto all'offerta media di altri prodotti…	granarolo oggi puoi/less-more	www.siciliainformazioni.com	web	0	0	0	0	75000
00000037772	2017/03/01	http://www.italianosveglia.com/dieta_salva_cuore-b-98082.html	Dieta salva cuore	Teatro Dieta salva cuore Da una sponda all'altra dell'oceano, alla fine, la migliore dieta per il cuore è quella che prevede frutta, verdura e cereali in abbondanza. In pratica, una dieta mediterranea in versione ‘vegetariana'. Bari 12:00 del 01/03/2017 Scritto da Luca Da una sponda all'altra dell'oceano, alla fine, la migliore dieta per il cuore è quella che prevede frutta, verdura e cereali in …	malattie cardiache-dieta/national jewish health denver	www.italianosveglia.com	web	0	0	0	0	23076
00000037774	2017/03/01	http://www.affaritaliani.it/coffee/video/cronache/le-prugne-secche-della-california-un-superfood-per-tutte-le-eta.html	Le prugne secche della California, un superfood per tutte le et&#224;	Le prugne secche della California, un superfood per tutte le età Mercoledì, 1 marzo 2017 - 17:00:05 Milano, (askanews) - Conosciamo bene le loro proprietà digestive, ma pochi sanno che sono un vero e proprio superfood. Parliamo delle prugne secche, un concentrato di sostanze nutritive utili per l'organismo a tutte le età. Lo sanno bene al Consorzio delle Prugne della California, il primo Paese pr…	prugne secche-superfood/info	www.affaritaliani.it	web	0	0	0	0	996710
00000037781	2017/03/01	http://www.adnkronos.com/immediapress/alimentazione/2017/03/01/granarolo-lancia-linea-granarolo-oggi-puoi-formaggi-con-sale-grassi-rispetto-alla-media-del-mercato_A7TcPo1pv7bZeauYvusdBM.html	Granarolo lancia la linea Granarolo Oggi Puoi: formaggi con -30% di sale e -50% di grassi rispetto alla media del mercato	PR Newswire Home . Immediapress . Alimentazione . Granarolo lancia la linea Granarolo Oggi Puoi: formaggi con -30% di sale e -50% di grassi rispetto alla media del mercato Granarolo lancia la linea Granarolo Oggi Puoi: formaggi con -30% di sale e -50% di grassi rispetto alla media del mercato ALIMENTAZIONE Pubblicato il: 01/03/2017 19:10 A supporto del brand, al via anche una nuova campagna di co…	granarolo oggi puoi/less-more	www.adnkronos.com	web	0	0	0	0	1541850
00000037782	2017/03/01	http://tuttosu.virgilio.it/detail/Le-prugne-secche-della-California-un-superfood-pe,VVDD_5343379041001.html	Le prugne secche della California, un superfood per tutte le eta'	Milano, (askanews) - Conosciamo bene le loro proprieta' digestive, ma pochi sanno che sono un vero e proprio superfood. Parliamo delle prugne secche, un concentrato di sostanze nutritive utili per l'organismo a tutte le eta'. Lo sanno bene al Consorzio delle Prugne della California, il primo Paese produttore di prugne al mondo esportate in 72 nazioni. Il consumo di questo frutto secco, versatile …	prugne secche-superfood/info	tuttosu.virgilio.it	web	0	0	0	0	11370716
00000037787	2017/03/01	http://gazzettadimantova.gelocal.it/mantova/cronaca/2017/03/01/news/saviola-a-siena-lancia-il-mangime-a-base-di-tannino-1.14959508	Saviola a Siena lancia il mangime a base di tannino	Quotidiani locali Cerca su Gazzetta di Mantova Cerca Saviola a Siena lancia il mangime a... green economy e zootecnia Saviola a Siena lancia il mangime a base di tannino La holding mantovana, simbolo del made in Italy nella lavorazione del legno, ha realizzato nello stabilimento della Sadepan un mangime in grado di ridurre l'impiego di antibiotici nell'alimentazione degli animali Tags zootecnia 0…	antibiotici-riduzione/saviotan feed-saviola holding	gazzettadimantova.gelocal.it	web	2	0	0	2	8630996
00000037806	2017/03/01	http://www.online-news.it/2017/03/01/da-coloranti-ad-allergeni-6-cose-da-sapere-sulle-etichette/	Da coloranti ad allergeni, 6 cose da sapere sulle etichette	mercoledì, marzo 1st, 2017 | categoria: salute Da coloranti ad allergeni, 6 cose da sapere sulle etichette una guida per orientarsi tra gli scaffali del supermercato Come scegliere le uova bio osservando il guscio, come evitare il pane lievitato con l'aiuto dei fosfati. Spesso il cibo nasconde insidie per la salute e l'unico modo per difenderci è leggere bene l'etichetta, vera e propria carta d'i…	etichetta-lettura/volume enrico cinotti	www.online-news.it	web	0	0	0	0	20000
00000037815	2017/03/01	http://www.greenstyle.it/vino-vegan-richieste-certificazione-35-secondo-osservatorio-veganok-216622.html	Vino vegan: richieste certificazione 35% secondo Osservatorio VeganOk	Dieta vegana Vino vegan: richieste certificazione +35% secondo Osservatorio VeganOk Un grande potenziale per il vino vegan italiano secondo l'Osservatorio VeganOk. L'analisi è contenuta nel "Rapporto In Vino Vegan 2017", del quale si è resa disponibile in queste ore una interessante anteprima. Un rapporto dal quale emerge un settore, quello dei vini vegani certificati, che si mostra quale "compar…	vino vegan-certificazione/osservatorio veganok	www.greenstyle.it	web	0	0	0	0	736842
00000037818	2017/03/01	http://www.ilgazzettino.it/vicenza_bassano/pfas_monitoraggio_pozzi_arpav_regione_veneto_mille_prelievi-2289918.html	Pfas, mille prelievi Arpav nei comuni dell'area rossa in tre province	PER APPROFONDIRE: arpav , mille prelievi , monitoraggio , padova , pfas , pozzi , regione veneto , verona , vicenza VENEZIA - Parte oggi e durerà sino a fine ottobre la campagna di analisi e monitoraggio che la Giunta regionale del Veneto, su proposta dell'assessore all'Agricoltura del Veneto Giuseppe Pan, ha affidato ad Arpav sui pozzi privati utilizzati per l'agricoltura e gli allevamenti nei 2…	caso inquinamento pfas-pfc/veneto-arpav	www.ilgazzettino.it	web	0	0	0	0	2164383
00000037824	2017/03/01	http://www.ilfattoalimentare.it/pasta-granosalus-barilla-voiello-micotossine.html	GranoSalus accusa Barilla, De Cecco di fare pasta contaminata, notizia inattendibile	Recensioni & Eventi Home / Sicurezza Alimentare / GranoSalus, un'associazione sconosciuta, accusa Barilla, Voiello, De Cecco e altri marchi di produrre pasta contaminata. La questione diventa virale ma la notizia è inattendibile GranoSalus, un'associazione sconosciuta, accusa Barilla, Voiello, De Cecco e altri marchi di produrre pasta contaminata. La questione diventa virale ma la notizia è inatt…	pasta-risultati analisi/granosalus-repliche	www.ilfattoalimentare.it	web	249	0	0	249	318840
00000037835	2017/03/01	http://www.greenme.it/approfondire/speciali/23121-grano-salus-pasta-italiana-micotossine	Micotossine e glifosato nella pasta. Tutta la verit&#224; e le marche sotto accusa (INTERVISTA)	Micotossine e glifosato nella pasta. Tutta la verità e le marche sotto accusa (INTERVISTA) Marzo 1, 2017 Scritto da Germana Carillo Micotossine e glifosato nella pasta: non si placa la polemica sull'allarme lanciato in questi giorni dall'Associazione pugliese GranoSalus, che ha snocciolato dati relativi soprattutto alla presenza di Don oltre i limiti di legge in due marche di spaghetti. Uno studi…	pasta-risultati analisi/granosalus	www.greenme.it	web	1193	0	0	1193	1957746
00000037836	2017/03/01	http://www.tarantoindiretta.it/news/elevata-presenza-diossine-pcb-sequestrate-200-kg-cozze-taranto/	Elevata presenza di diossine e Pcb: Sequestrate 200 kg di cozze a Taranto	Twitter Mitili trattate con acqua prelevata dal Mar Piccolo di Taranto, acqua vietata per l'elevata presenza di diossine e Pcb. Sono circa 200 i chili di cozze nere sequestrate nel mercato ittico di Taranto dai carabinieri del Nas. Le cozze si trovavano in cattivo stato di conservazione e trattate con acqua prelevata dal Mar Piccolo di Taranto, in cui vigono ordinanze sul divieto di commercializz…	sequestro cozze/taranto	www.tarantoindiretta.it	web	28	0	0	28	13333
00000037842	2017/03/01	http://www.ilfattoalimentare.it/pezzi-di-metallo-rasff-8.html	Pezzi di metallo in insalata di patate e frullati italiani con muffa...	Recensioni & Eventi Home / Allerta / Pezzi di metallo in insalata di patate dalla Germania e frullati italiani con muffa… Ritirati dal mercato europeo 65 prodotti Pezzi di metallo in insalata di patate dalla Germania e frullati italiani con muffa… Ritirati dal mercato europeo 65 prodotti Valeria Nardi 1 marzo 2017 Allerta Lascia un commento 6 Visto Pezzi di metallo in insalata di patate delle mar…	ritiro prodotti mercato europeo	www.ilfattoalimentare.it	web	12	0	0	12	318840
00000037848	2017/03/01	http://www.affaritaliani.it/cronache/sicurezza-alimentare-sequestrate-35mila-uove-destinate-al-commercio-466465.html	Sicurezza alimentare, sequestrate 35mila uove destinate al commercio	Home > Cronache > Sicurezza alimentare, sequestrate 35mila uove destinate al commercio Mercoledì, 1 marzo 2017 - 16:10:00 Sicurezza alimentare, sequestrate 35mila uove destinate al commercio Circa 35mila uova destinate alla commercializzazione sono state sequestrate dal nucleo anti-frode dei carabinieri di Parma SICUREZZA ALIMENTARE NEL SETTORE AVICOLO, SEQUESTRATE CIRCA 35.000 UOVA DESTINATE ALL…	sequestro di prodotti settore avicolo/cesena-forli	www.affaritaliani.it	web	1	0	0	1	996710
00000037851	2017/03/01	http://www.facebook.com/131613613524326/posts/1439174319434909	Gazzetta di Modena	Pavullo, scoperti in un ristorante ristorante 50 chili di alimenti scaduti	sequestro alimenti/pavullo	FB Gazzetta di Modena (131613613524326)	facebook	580	70	169	341	78076
00000037854	2017/03/01	http://www.facebook.com/1537261063201127/posts/1806925616234669	Franco Alfieri	Stamattina, presso l'Assessorato all'Agricoltura, ho incontrato le imprese che, dal 19 al 21 marzo, parteciperanno al #Prowein di Duesseldorf, una delle più importanti fiere professionali dedicati a vini e liquori. Come #Regione #Campania favoriamo la partecipazione dei nostri #produttori #vitivinicoli alle principali manifestazioni di settore, come il Prowein e il Vinitaly, per #promuovere sui #…	prowein-duesseldorf/vini-liquori fiera	FB Franco Alfieri (1537261063201127)	facebook	7	0	7	0	8803
00000037857	2017/03/01	http://www.facebook.com/155759381113728/posts/1340058886017099	ParmaToday	Sicurezza alimentare: sono state riscontrate violazioni in tema di tracciabilità e etichettatura	sequestro di prodotti settore avicolo/cesena-forli	FB ParmaToday (155759381113728)	facebook	4	1	2	1	46119
00000037862	2017/03/01	http://it.blastingnews.com/roma/2017/03/food-sharing-a-roma-contro-gli-sprechi-alimentari-001511887.html	Food Sharing a Roma contro gli sprechi alimentari	Food Sharing a Roma contro gli sprechi alimentari Consapevolezza sociale contro gli sprechi, a Roma nuove idee e progetti Food sharing in Italia: le piattaforme contro lo spreco di cibo ... - nonsprecare.it Pubblicità Dopo la Legge Gadda continua la politica sociale antispreco alimentare nella Capitale - e ad un livello decisamente più profondo di quanto si potesse immaginare anche solo un anno f…	sprechi alimentari/food sharing-roma	it.blastingnews.com	web	2	0	0	2	14787234
00000037867	2017/03/01	http://www.ntr24.tv/2017/03/01/qualita-e-agroalimentare-coldiretti-benevento-a-giorni-bando-per-il-progetto-qr-code/	Qualit&#224; e agroalimentare, Coldiretti: &quot;A giorni bando per il progetto Qr Code&quot;	tweet A giorni sarà riaperto il bando per il progetto Qr Code, una ulteriore certificazione di qualità per i prodotti agroalimentari che consentirà alle aziende di attestare la salubrità delle proprie produzioni permettendo ai consumatori di avere maggiore trasparenza. Il direttore di Coldiretti Benevento Francesco Sossi, e i responsabili dell'Istituto Zooprofilattico del Mezzogiorno hanno incont…	etichetta-qr code/coldiretti benevento	www.ntr24.tv	web	9	0	0	9	53846
00000037869	2017/03/01	http://www.ilsole24ore.com/art/impresa-e-territori/2017-03-01/agricoltura-40-cosi-digitale-accelera-campo-tavola-191625.shtml	Agricoltura 4.0, cos&#236; il digitale accelera dal campo alla tavola	Sfida partira da expo 2015 Agricoltura 4.0, così il digitale accelera dal campo alla tavola –di Massimo Agostini 01 marzo 2017 Una nuova agricoltura per la società di domani all'insegna del digitale. Che dopo la prima rivoluzione portata nei campi dal trattore, datata 1889, nel giro di pochissimi anni dovrà entrare in tutte le aziende italiane. Con un alto tasso di innovazione tecnologica che gar…	agricoltura 4-0/roma-seminario	www.ilsole24ore.com	web	0	0	0	0	9227091
00000037874	2017/03/01	http://www.facebook.com/171112439575339/posts/1455370901149480	Slow Food Italia	Peter Horton, Chief Research Advisor al Grantham Centre for Sustainable Futures dell'Università di Sheffield: Vincere la sfida del raggiungimento della sicurezza alimentare significa risolvere i conflitti del sistema agroalimentare il cui scopo primario oggi non è garantire la sicurezza alimentare globale, ma fare soldi . http://bit.ly/2ly4cGF	pane-impatto ambientale/nature plants	FB Slow Food Italia (171112439575339)	facebook	45	1	30	14	134375
00000037875	2017/03/01	http://repubblica24.com/allarme-analizzato-le-marche-principali-della-pasta-mangiamo-giorno-lo-schifo-contengono/	ALLARME HANNO ANALIZZATO LE MARCHE PRINCIPALI DELLA PASTA CHE MANGIAMO OGNI GIORNO.. ECCO LO SCHIFO CHE CONTENGONO!!	. Cereali e prodotti a base di cereali, verdure, noci e legumi, radici amidacee e patate, come pure carne e prodotti a base di carne sono quelli che contribuiscono maggiormente all'esposizione umana. Alti livelli sono stati riscontrati anche in altri alimenti (ad es. alghe, pesci e frutti di mare, integratori alimentari, funghi e cioccolato), ma siccome essi vengono consumati in minor quantità, n…	pasta-risultati analisi/granosalus	repubblica24.com	web	0	0	0	0	123076
00000037879	2017/03/01	http://www.helpconsumatori.it/alimentazione/federbio-85-dei-produttori-bio-sono-nel-sud-del-mondo/111435	Federbio: 85% dei produttori bio &#232; nel Sud del Mondo	Turismo Federbio: 85% dei produttori bio è nel Sud del Mondo Il biologico nutrirà i paesi del sud del mondo. E nel frattempo sta crescendo di oltre il 7% in Asia, Africa e America Latina, dove si concentra l'85% dei produttori biologici mondiali. L'agricoltura biologica dunque è "la chiave di volta per garantire lo sviluppo della sicurezza alimentare, della crescita economica, della tutela ambien…	world organic agriculture/federbio-biofach	www.helpconsumatori.it	web	0	0	0	0	30769
00000037883	2017/03/01	http://www.agenpress.it/notizie/2017/03/01/sicurezza-alimentare-pedicini-m5s-entro-2017-la-ue-adottera-misure-rischi-furano-negli-alimenti/	Sicurezza alimentare. Pedicini (M5S). Entro il 2017 la UE adotter&#224; misure per i rischi da furano negli alimenti	Tweet on Twitter Agenpress – L'Efsa, Autorità europea per la sicurezza alimentare, entro il 2017 dovrà valutare le conseguenze sulla salute pubblica provocate dall'utilizzo del furano, la sostanza chimica ritenuta cancerogena che si forma nel corso dei trattamenti termici degli alimenti, in particolare nella tostatura del caffè e negli alimenti per bambini. Lo ha comunicato la Commissione europea…	furano-tostatura caffe/pedicini-ue	www.agenpress.it	web	1	0	0	1	36363
00000037892	2017/03/01	http://www.ilquaderno.it/coldiretti-benevento--quot;a-giorni-bando-progetto-qr-code-quot;-118344.html	Coldiretti Benevento: &quot;A Giorni il bando per il progetto QR Code&quot;	Coldiretti Benevento: "A Giorni il bando per il progetto QR Code" 01/03/2017 Francesco Sossi - direttore Coldiretti Benevento Il direttore Francesco Sossi: "Tassello importante per le aziende agricole e per il consumatore" A giorni sarà riaperto il bando per il progetto Qr Code, una ulteriore certificazione di qualità per i prodotti agroalimentari che consentirà alle aziende di attestare la salub…	etichetta-qr code/coldiretti benevento	www.ilquaderno.it	web	0	0	0	0	53846
00000037899	2017/03/01	http://forum.lottoced.com/forum/discussioni-libere/off-topic/2049403-ecco-cosa-ci-fanno-mangiare	ecco cosa ci fanno mangiare!	legislazione europea dal mese di agosto 2016 vieta l'uso di glifosato in pre-raccolta per il grano duro, ma dalle analisi che GranoSalus ha commissionato a laboratori europei emerge la presenza di Glifosate nella pasta, a dimostrazione che il divieto operante in Italia viene bypassato dai pastifici ricorrendo alla miscelazione con grani contaminati extra-Ue. Di solito la pasta realizzata esclusiv…	pasta-risultati analisi/granosalus	forum.lottoced.com	web	0	0	0	0	97058
00000037902	2017/03/01	http://twitter.com/SlowFoodItaly/statuses/836900518031147009	SlowFoodItaly@twitter.com (Slow Food Italia)	Il primo scopo del sistema industriale di produzione alimentare è fare soldi,non garantire la sicurezza alimentare https://t.co/qRwbaTYbrZ	pane-impatto ambientale/nature plants	TW SlowFoodItaly@twitter.com (Slow Food Italia)	twitter	18	0	0	18	90000
00000037939	2017/03/02	http://www.corriere.it/salute/sportello_cancro/17_marzo_01/piu-rischi-cancro-colon-retto-nati-il-1980-2000-2964cf78-fea7-11e6-b768-5d95a19b3eff.shtml	Pi&#249; rischi di cancro al colon retto per i nati fra il 1980 e il 2000	Ascolta Email Sono nati nell'era della comunicazione globale, dei mass media 2.0, cresciuti a internet e tecnologie digitali, ma sono anche più a rischio di ammalarsi di cancro. I Millennials sono la generazione del nuovo millennio (anche detta generazione Y), una definizione che comprende i nati tra il 1980 e 2000, e secondo uno studio appena pubblicato dall'American Cancer Society hanno fino al…	colon-tumore-millennials/american cancer society	www.corriere.it	web	83	0	0	83	28955223
00000037940	2017/03/02	http://www.rds.it/rds-tv/video-news/le-prugne-secche-della-california-un-superfood-per-tutte-le-eta/	Le prugne secche della California, un superfood per tutte le et&#224;	RDS / Video / Video News /Le prugne secche della California, un superfood per tutte le età Le prugne secche della California, un superfood per tutte le età Codice da incorporare Pubblicato il 01/03/2017 Milano – Conosciamo bene le loro proprietà digestive, ma pochi sanno che sono un vero e proprio superfood. Parliamo delle prugne secche, un concentrato di sostanze nutritive utili per l'organismo …	prugne secche-superfood/info	www.rds.it	web	0	0	0	0	455128
00000037964	2017/03/02	http://video.virgilio.it/guarda-video/le-prugne-secche-della-california-un-superfood-per-tutte-le-eta_bc5343379041001	Le prugne secche della California, un superfood per tutte le et&#224;	Le prugne secche della California, un superfood per tutte le eta' 0 Askanews NEWS pubblicato il 01 marzo 2017 Milano, (askanews) - Conosciamo bene le loro proprieta' digestive, ma pochi sanno che sono un vero e proprio superfood. Parliamo delle prugne secche, un concentrato di sostanze nutritive utili per l'organismo a tutte le eta'. Lo sanno bene al Consorzio delle Prugne della California, il pr…	prugne secche-superfood/info	video.virgilio.it	web	0	0	0	0	10939393
00000037984	2017/03/02	http://www.ilfattoquotidiano.it/2017/03/02/colorante-caramello-un-rischio-nascosto-in-molti-alimenti/3393411/	Colorante caramello, un rischio nascosto in molti alimenti	Twitter La notizia non è recente, ma non ha avuto la giusta risonanza sui mezzi di informazione italiani. Eppure, viste le possibili conseguenze sulla salute pubblica, forse un po' di inchiostro in più non avrebbe guastato (gli industriali del settore non converranno, ma qui parliamo di un bene collettivo, la salute pubblica per l'appunto, che dovrebbe venire prima degli interessi privati). Mi ri…	additivo-caramello/california	www.ilfattoquotidiano.it	web	101	0	0	101	17814814
00000037993	2017/03/02	http://twitter.com/MeridioNews/statuses/837244413243973633	MeridioNews@twitter.com (MeridioNews)	Ortigia, ristorante cucinava pesce dalla Cina Era trattato con solfiti e venduto come fre… https://t.co/tgPhQWWTHq https://t.co/sN2ZTwQ395	frode prodotti ittici ristorante/ortigia	TW MeridioNews@twitter.com (MeridioNews)	twitter	0	0	0	0	7128
00000038052	2017/03/01	http://twitter.com/Statoquotidiano/statuses/837010996447305730	Statoquotidiano@twitter.com (Stato quotidiano)	#Manfredonia, ASL "Rilevate biotossine algali in molluschi bivalvi vivi (cozze pelose)" https://t.co/QJxmuduB6n	rilevazione biotossine cozze pelose/manfredonia	TW Statoquotidiano@twitter.com (Stato quotidiano)	twitter	0	0	0	0	2609
00000038054	2017/03/02	http://www.greenme.it/consumare/sai-cosa-compri/23121-grano-salus-pasta-italiana-micotossine	Micotossine e glifosato nella pasta. Tutta la verit&#224; e le marche sotto accusa (INTERVISTA)	Micotossine e glifosato nella pasta. Tutta la verità e le marche sotto accusa (INTERVISTA) Marzo 2, 2017 Scritto da Germana Carillo Micotossine e glifosato nella pasta: non si placa la polemica sull'allarme lanciato in questi giorni dall'Associazione pugliese GranoSalus, che ha snocciolato dati relativi soprattutto alla presenza di Don oltre i limiti di legge in due marche di spaghetti. Uno studi…	pasta-risultati analisi/granosalus	www.greenme.it	web	415	0	0	415	1957746
00000038074	2017/03/02	http://www.ansa.it/calabria/notizie/2017/03/02/sequestrato-laboratorio-alimentare_4567cf23-f466-4ddf-8e84-f24dbda40497.html	Sequestrato laboratorio alimentare	Scrivi alla redazione Archiviato in (ANSA) - CIRÒ MARINA (CROTONE), 2 MAR - Un laboratorio di circa 70 metri quadri di un'azienda di Cirò Marina, adibito al trattamento e alla lavorazione di alimenti, è stato sequestrato dai carabinieri della Compagnia, dei Nas e dei militari dell'Ispettorato del lavoro di Crotone. L'ispezione, che ha portato anche alla scoperta di circa sei chilogrammi di carne …	sequestro laboratorio alimentare/ciro marina	www.ansa.it	web	7	0	0	7	11954022
00000038077	2017/03/02	http://www.rovigo.coldiretti.it/coldiretti-rovigo-e-invasione-del-pomodoro-del-cinese-con-un-aumento-del-43-.aspx	Coldiretti Rovigo: &#232; invasione del pomodoro del cinese con un aumento del 43%	N. - 01/03/2017 Coldiretti Rovigo: è invasione del pomodoro del cinese con un aumento del 43% Dopo l'invasione del riso, ecco quella del pomodoro. Un quantitativo di concentrato importato pari al 20 per cento della produzione nazionale in pomodoro fresco equivalente. E' l'allarme lanciato da Coldiretti in occasione della divulgazione dei dati Istat relativi al commercio estero da Paesi extracomun…	pomodoro-importazioni cina/coldiretti	www.rovigo.coldiretti.it	web	0	0	0	0	84000
00000038084	2017/03/02	http://www.facebook.com/1428473584117098/posts/1685541238410330	News 24 TG - Informazione Indipendente	(Sicurezza alimentare, sequestrate 35mila uove destinate al commercio) Pubblicato su News 24 Europa	sequestro di prodotti settore avicolo/cesena-forli	FB News 24 TG - Informazione Indipendente (1428473584117098)	facebook	0	0	0	0	38792
00000038085	2017/03/02	http://it.paperblog.com/scandalo-pasta-contaminata-le-repliche-dei-marchi-coinvolti-3485750/	Scandalo pasta contaminata, le repliche dei marchi coinvolti	Da Fitoterapiapratica @FitoConsulente Abbiamo parlato ieri delle analisi effettuate per conto di GranoSalus su un campione di spaghetti di alcune note marche italiane: questa indagine ha evidenziato la presenza di pericolose sostanze tossiche che indicano la possibilità di contaminazione del grano duro nazionale con grani esteri contaminati. Per dovere di cronaca oggi pubblicherò le prime replich…	pasta-risultati analisi/granosalus-repliche	it.paperblog.com	web	0	0	0	0	755725
00000038092	2017/03/02	http://www.freshplaza.it/article/88862/Start-up-La-mia-Terra-lancia-il-brand-DiMe,-il-pomodoro-che-firma-la-dieta-mediterranea	Start up La mia Terra lancia il brand DiMe', il pomodoro che firma la dieta mediterranea	Fonte: Google News Start up La mia Terra lancia il brand DiMe', il pomodoro che firma la dieta mediterranea Siamo nel comprensorio dell'oasi del WWF del Sele Tanagro, all'interno di un sito d'importanza comunitaria nei comuni di Campagna e Serre (SA), all'interno di una grande isola verde le cui caratteristiche naturali, nel tempo, si sono mantenute pressoché inalterate. E' qui che in un'estensio…	pomodori-dime/la mia terra-start up	www.freshplaza.it	web	0	0	0	0	194736
00000038098	2017/03/01	http://www.insalutenews.it/in-salute/furano-negli-alimenti-la-ue-risponde-alleurodeputato-pedicini/	Furano negli alimenti, la UE risponde all'eurodeputato Pedicini	Furano negli alimenti, la UE risponde all'eurodeputato Pedicini di insalutenews · 1 marzo 2017 On. Piernicola Pedicini Bruxelles, 1 marzo 2017 – L'Efsa, Autorità europea per la sicurezza alimentare, entro il 2017 dovrà valutare le conseguenze sulla salute pubblica provocate dall'utilizzo del furano, la sostanza chimica ritenuta cancerogena che si forma nel corso dei trattamenti termici degli alim…	furano-tostatura caffe/pedicini-ue	www.insalutenews.it	web	0	0	0	0	25000
00000038112	2017/03/02	http://twitter.com/Agenparl/statuses/837219626278866944	Agenparl@twitter.com (Agenparl)	Forlì - Cesena, Sicurezza alimentare settore avicolo: sequestrate dai cc circa 35.000 uova destinate alla ... - https://t.co/pHJa9Xiwem	sequestro di prodotti settore avicolo/cesena-forli	TW Agenparl@twitter.com (Agenparl)	twitter	0	0	0	0	6075
00000038115	2017/03/02	http://www.greenreport.it/news/inquinamenti/le-bottiglie-dacqua-contenitori-cibo-bpa-free-possono-contenere-bhpf-nocivo/	Le bottiglie d'acqua e i contenitori per il cibo BPA-free possono contenere BHPF nocivo	Consumi | Inquinamenti Le bottiglie d'acqua e i contenitori per il cibo BPA-free possono contenere BHPF nocivo Il sostituto del bisfenolo A si lega agli estrogeni e può potenzialmente causare problemi di fertilità [2 marzo 2017] Diverse associazioni ambientaliste e di consumatori hanno più volte lanciato l'allarme per la presenza di BPA, o bisfenolo A, nelle bottiglie di plastica, nei biberon o n…	bpa-bhpf nocivita/bottiglie-contenitori cibo	www.greenreport.it	web	9	0	0	9	106250
00000038131	2017/03/01	http://www.aise.it/anno/allarme-coldiretti-italia-invasa-dal-pomodoro-della-cina/82580/1	ALLARME COLDIRETTI: ITALIA INVASA DAL POMODORO DELLA CINA	Sei in: Home / Economia italiana nel mondo / Made in Italy ALLARME COLDIRETTI: ITALIA INVASA DAL POMODORO DELLA CINA 01/03/2017 - 17.31 Email Stampa PDF ROMA\ aise\ - Sono aumentate del 43% le importazioni di concentrato di pomodoro dalla Cina che hanno raggiunto circa 100 milioni di chili nel 2016, pari a circa il 20 per cento della produzione nazionale in pomodoro fresco equivalente. È l'allarm…	pomodoro-importazioni cina/coldiretti	www.aise.it	web	0	0	0	0	26666
00000038138	2017/03/02	http://twitter.com/AnsaCalabria/statuses/837233723309445120	AnsaCalabria@twitter.com (Ansa Calabria)	Sequestrato laboratorio alimentare - Ispezione CC, trovata carne scaduta e tre lavoratori in "nero" https://t.co/oNyj1T3eqs	sequestro laboratorio alimentare/ciro marina	TW AnsaCalabria@twitter.com (Ansa Calabria)	twitter	0	0	0	0	5015
00000038140	2017/03/02	http://www.cn24tv.it/news/149881/blitz-dei-nas-in-azienda-alimentare-di-ciro-sequestrata-carne-scaduta.html	Blitz dei Nas in azienda alimentare di Cir&#242;, sequestrata carne scaduta	Blitz dei Nas in azienda alimentare di Cirò, sequestrata carne scaduta 2 marzo 2017, 09:26 Crotone Cronaca Nas in azione a Cirò Marina dove i controlli hanno consentito di scoprire alcune irregolarità sanitarie e anche dei lavoratori in nero, all'interno di una grossa azienda alimentare della zona. L'operazione è stata eseguita dai militari della Compagnia locale insieme ai colleghi del Nucleo an…	sequestro laboratorio alimentare/ciro marina	www.cn24tv.it	web	6	0	0	6	63157
00000038160	2017/03/02	http://twitter.com/ilDispaccio/statuses/837234080408301568	ilDispaccio@twitter.com (ilDispaccio)	Carne scaduta, assenza requisiti igienici, lavoratori in nero: sequestrato laboratorio alimentare https://t.co/VNEAqGqOoi via @@ildispaccio	sequestro laboratorio alimentare/ciro marina	TW ilDispaccio@twitter.com (ilDispaccio)	twitter	0	0	0	0	5518
00000038170	2017/03/02	http://www.lametino.it/Cronaca/sequestrata-carne-scaduta-e-scoperti-lavoratori-in-nero-in-azienda-a-ciro-marina.html	Sequestrata carne scaduta e scoperti lavoratori in nero in azienda a Cir&#242; Marina	Tweet Crotone - Controlli dei Carabinieri in un'azienda nel settore alimentare a Cirò Marina in particolare negli stabilimenti di lavorazione e vendita di alimenti dove sono state riscontrate irregolarità sanitarie col conseguente sequestro di 6 kg di carne scaduta e la scoperta di lavoratori in nero. I Militari della Compagnia Carabinieri di Cirò Marina unitamente ai Carabinieri del NAS di Cosen…	sequestro laboratorio alimentare/ciro marina	www.lametino.it	web	13	0	0	13	76470
00000038174	2017/03/02	http://www.facebook.com/1594420944122132/posts/1925941297636760	Cia Toscana - Confederazione italiana agricoltori	Al via nel mese di marzo. La novità ufficializzata dal presidente Odg Bartoli e dal direttore Pascucci. Fra le tematiche: il valore del settore primario, le certificazioni, le frodi e la sicurezza alimentare Ordine dei Giornalisti Toscana	agroalimentare-formazione giornalisti/cia toscana	FB Cia Toscana - Confederazione italiana agricoltori (1594420944122132)	facebook	0	0	0	0	8348
00000038177	2017/03/02	http://www.notizie.it/bufale-pasta-nessuna-sostanza-nociva-web-diffonde-male-indagine-granosalus/	Bufale sulla pasta: nessuna sostanza nociva. Il web diffonde male l'indagine Granosalus	Maria Russo Salute L'allarme che impazza sul web per la presenza di sostanze nocive nella pasta di alcune aziende è infondato. L'indagine Granosalus è stata mal interpretata. Quando si parla di alimentazione è normale che tutti abbiano una particolare attenzione. Perché da ciò che mangiamo dipende in larga parte il nostro stato di salute. Non sorprende, quindi, che la diffusione della notizia del…	pasta-risultati analisi/granosalus-repliche	www.notizie.it	web	1	0	0	1	5066666
00000038191	2017/03/01	http://www.gazzettadellemilia.it/cronaca/item/15955-sicurezza-alimentare-sequestrate-circa-35-000-uova-destinate-alla-commercializzazione.html	Sicurezza alimentare: sequestrate circa 35.000 uova destinate alla commercializzazione	Sicurezza alimentare: sequestrate circa 35.000 uova destinate alla commercializzazione	sequestro di prodotti settore avicolo/cesena-forli	www.gazzettadellemilia.it	web	0	0	0	0	10000
00000038197	2017/03/01	http://www.lavalledeitempli.net/2017/03/01/sicurezza-alimentare-sequestrate-circa-35-000-uova/	Sicurezza alimentare: sequestrate circa 35.000 uova	Sicurezza alimentare: sequestrate circa 35.000 uova - La Valle dei Templi	sequestro di prodotti settore avicolo/cesena-forli	www.lavalledeitempli.net	web	0	0	0	0	9090
00000038205	2017/03/02	http://www.economyup.it/innovazione/5524_open-innovation-come-le-startup-possono-innovare-food-e-agricoltura.htm	Open Innovation, come le startup possono innovare food e agricoltura	HOME INNOVAZIONE Open Innovation, come le startup possono innovare food e agricoltura Open Innovation, come le startup possono innovare food e agricoltura Gestione intelligente delle colture, nuovi alimenti, tracciabilità della merce: per essere competitive le aziende della filiera agrifood non possono fare a meno delle idee innovative delle nuove imprese. Eccone 8 che hanno partecipato all'Agrit…	food-agricoltura/agritech innovation day	www.economyup.it	web	7	0	0	7	192857
00000038207	2017/03/02	http://www.humanitas.it/news/19118-colesterolo-cattivo-si-combatte-anche-tavola	Il colesterolo cattivo si combatte anche a tavola	In collaborazione con Redazione Humanitas News pubblicato il 2 marzo 2017 in News Uno studio dell'australiana Università del Queensland ha spiegato come alcuni cereali, per esempio l'avena, contrastino gli effetti del colesterolo cattivo, contribuendo a ridurre il rischio cardiovascolare. L'effetto era già noto alla comunità scientifica, il nuovo studio però ha identificato il meccanismo con cui …	cereali-beta glucano/universita queensland	www.humanitas.it	web	0	0	0	0	225000
00000038228	2017/03/02	http://www.eticamente.net/55468/guida-alle-allergie-alimentari.html	Guida alle Allergie Alimentari	Eticamente.net > Rassegna Etica > Mondo Biologico > Informazione > Cura della Persona > Guida alle Allergie Alimentari Guida alle Allergie Alimentari Definita come reazione immunologica avversa ad un alimento o ad un suo componente, le allergie alimentari sono una malattia con costi sanitari rilevanti ed elevato impatto sulla qualità di vita, che solo in Italia colpisce 1.800.000 persone. Secondo…	allergie alimentari/info	www.eticamente.net	web	2	0	0	2	227777
00000038231	2017/03/02	http://www.siracusaoggi.it/siracusa-pesce-cinese-congelato-venduto-come-locale-denunciato-ristoratore-di-ortigia/	Siracusa. Pesce cinese congelato con solfiti venduto come fresco: denunciato ristoratore di Ortigia	Siracusa. Pesce cinese congelato con solfiti venduto come fresco: denunciato ristoratore di Ortigia Cronaca / Gianni Catania / 2 marzo 2017 07:44 / Frode e carenze igienico-sanitarie. Denunciato un ristoratore, al termine di un'attività svolta dagli agenti del commissariato di Ortigia, insieme alla polizia provinciale e all'Asp nell'ambito della tutela della salute pubblica e in materia di illeci…	frode prodotti ittici ristorante/ortigia	www.siracusaoggi.it	web	1134	0	0	1134	57894
00000038252	2017/03/02	http://www.siracusanews.it/siracusa-trattatava-pesce-solfiti-farlo-sembrare-fresco-irregolarita-igienico-sanitarie-multa-3-600-euro-un-ristoratore-ortigia/	Siracusa, trattava il pesce con solfiti per farlo sembrare fresco e irregolarit&#224; igienico sanitarie: multa di 3.600 euro per un ristoratore di Ortigia	Cerca giovedì 2 marzo 2017 Aggiornato alle 12:51 siracusa Cronaca Siracusa, trattava il pesce con solfiti per farlo sembrare fresco e irregolarità igienico sanitarie: multa di 3.600 euro per un ristoratore di Ortigia polizia di stato Siracusa, trattava il pesce con solfiti per farlo sembrare fresco e irregolarità igienico sanitarie: multa di 3.600 euro per un ristoratore di Ortigia Iil pesce acqu…	frode prodotti ittici ristorante/ortigia	www.siracusanews.it	web	581	0	0	581	106666
00000038261	2017/03/02	http://meridionews.it/articolo/52503/ortigia-ristorante-cucinava-pesce-dalla-cina-era-trattato-con-solfiti-e-venduto-come-fresco/	Ortigia, ristorante cucinava&#160;pesce dalla Cina. Era trattato con solfiti e venduto&#160;come fresco	Ortigia, ristorante cucinava pesce dalla Cina. Era trattato con solfiti e venduto come fresco - MeridioNews	frode prodotti ittici ristorante/ortigia	meridionews.it	web	121	0	0	121	157142
00000038268	2017/03/02	http://www.greenstyle.it/pasta-e-pesticidi-coop-replica-da-granosalus-allarmismo-infondato-216766.html	Pasta e pesticidi, Coop replica: da Granosalus allarmismo infondato	Consumi Pasta e pesticidi, Coop replica: da Granosalus allarmismo infondato Nei giorni scorsi è stato pubblicato un articolo dell'associazione GranoSalus in cui si sosteneva che la pasta prodotta da alcuni marchi importanti della filiera italiana fosse contaminata. La notizia ha ovviamente destato scalpore e molte aziende si sono precipitate a rispondere alle accuse. => Leggi le altre risposte de…	pasta-risultati analisi/granosalus-repliche	www.greenstyle.it	web	0	0	0	0	736842
00000038288	2017/03/02	http://www.secondopianonews.it/calabria/crotone/2017/03/02/ciro-marina-nas-sequestrano-laboratorio-alimentare.html	Cir&#242; Marina, Nas sequestrano laboratorio alimentare	- 2 marzo 2017 Un laboratorio di circa 70 metri quadri di un'azienda di Cirò Marina, adibito al trattamento e alla lavorazione di alimenti, è stato sequestrato dai carabinieri della Compagnia, dei Nas e dei militari dell'Ispettorato del lavoro di Crotone. L'ispezione, che ha portato anche alla scoperta di circa sei chilogrammi di carne scaduta, è stata fatta nell'ambito di un servizio di controll…	sequestro laboratorio alimentare/ciro marina	www.secondopianonews.it	web	0	0	0	0	31923
00000038295	2017/03/02	http://it.blastingnews.com/cronaca/2017/03/allarme-pfas-sostanze-a-rischio-nei-fast-food-001516497.html	Allarme Pfas, sostanze a rischio nei fast food	Allarme Pfas, sostanze a rischio nei fast food Soltanto la Danimarca limita il loro uso negli altri paesi sono liberi McDonald contro i nutrizionisti americani. L`obesità infantile non ... - ilfattoalimentare.it Pubblicità In Europa non è stata mai fatta una normativa che limiti l'uso dei Pfas, solo in Danimarca le autorità che monitorano la sicurezza alimentare hanno imposto delle dure restrizio…	imballaggi alimenti-sostanze nocive/altroconsumo	it.blastingnews.com	web	3	0	0	3	14787234
00000038312	2017/03/02	http://www.fanpage.it/imballaggi-fast-food-pericolosi-presente-composto-che-riduce-fertilita-e-danneggia-feto/	Imballaggi fast food pericolosi Presente composto che riduce fertilit&#224; e danneggia feto	di Susanna Picone Imballaggi alimentari che contengono sostanze tossiche per l'ambiente e la salute dei consumatori. L'allarme arriva da Altroconsumo che, insieme ad altre quattro associazioni indipendenti europee – Danish consumer council (Danimarca), Deco (Portogallo), Ocu (Spagna) e Test-Achats (Belgio) – ha condotto per l'Italia test di laboratorio sugli imballaggi alimentari utilizzati nelle…	imballaggi alimenti-sostanze nocive/altroconsumo	www.fanpage.it	web	5	0	0	5	4823717
00000038314	2017/03/02	http://www.efsa.europa.eu/it/press/news/170302	Sicurezza alimentare: proposte regole pi&#249; semplici per i piccoli rivenditori	Sicurezza alimentare: proposte regole più ... 2 marzo 2017 Biological hazards Sicurezza alimentare: proposte regole più semplici per i piccoli rivenditori L'EFSA ha proposto un sistema semplificato per la gestione della sicurezza alimentare nelle piccole imprese di vendita al dettaglio come negozi di generi alimentari, macellerie e panetterie. Il sistema comprende linee guida sulle modalità per i…	piccoli rivenditori-rischi alimentari/efsa-linee guida	www.efsa.europa.eu	web	0	0	0	0	22492668
00000038324	2017/03/02	http://www.strill.it/citta/2017/03/carenze-igieniche-sequestrato-laboratorio-azienda-alimentare-a-ciro-marina-kr/	Carenze igieniche, sequestrato laboratorio azienda alimentare a Cir&#242; Marina	Carenze igieniche, sequestrato laboratorio azienda alimentare a Cirò Marina (KR) giovedì 02 marzo 2017 10:38 Un laboratorio di circa 70 metri quadrati di un'azienda di Cirò Marina, adibito al trattamento e alla lavorazione di alimenti, è stato sequestrato dai carabinieri della Compagnia, dei Nas e dei militari dell'Ispettorato del lavoro di Crotone. L'ispezione, che ha portato anche alla scoperta…	sequestro laboratorio alimentare/ciro marina	www.strill.it	web	0	0	0	0	188571
00000038326	2017/03/02	http://www.ansa.it/canale_ambiente/notizie/inquinamento/2017/03/02/altroconsumo-sostanze-a-rischio-in-imballaggi-fast-food_dc5c1599-98ba-49a7-aafc-caaaba03b60f.html	Altroconsumo, sostanze a rischio in imballaggi fast food	Altroconsumo, sostanze a rischio in imballaggi fast food Altroconsumo, sostanze a rischio in imballaggi fast food Sono i Pfas, limitati in Danimarca, liberi altrove +CLICCA PER INGRANDIRE Si chiamano Pfas, sono sostanze fluorurate usate per rendere impermeabili al grasso e all'acqua gli imballaggi per alimenti, dal contenitore dell'hamburger ai cartoni della pizza. L'autorità per la sicurezza ali…	imballaggi alimenti-sostanze nocive/altroconsumo	www.ansa.it	web	12	0	0	12	11954022
00000038336	2017/03/02	http://www.gonews.it/2017/03/02/lagricoltura-nei-corsi-formazione-giornalisti-la-cia-collabora-lordine-della-toscana/	L'agricoltura nei corsi di formazione per giornalisti. La Cia collabora con l'Odg Toscana	Attualità Toscana L'agricoltura nei corsi di formazione dei giornalisti. Dal mese di marzo, infatti, la Cia regionale collaborerà con l'Ordine dei Giornalisti della Toscana per l'organizzazione di una serie di corsi di formazione obbligatoria per giornalisti, dedicati proprio ai temi dell'agricoltura e agroalimentare. La collaborazione è stata annunciata nelle scorse settimane, in occasione dell'…	agroalimentare-formazione giornalisti/cia toscana	www.gonews.it	web	1	0	0	1	191176
00000038360	2017/03/02	http://www.sassarinotizie.com/24ore-articolo-401117-_sostanze_tossiche_in_imballaggi_di_pizze_e_fast_food__l_allarme_di_altroconsumo.aspx	&quot;Sostanze tossiche in imballaggi di pizze e fast food&quot;, l'allarme di Altroconsumo	Condividi | Roma, 2 mar. (AdnKronos Salute) - Alcuni imballaggi alimentari contengono sostanze tossiche per l'ambiente e la salute dei consumatori. L'allarme arriva da Altroconsumo che ha condotto per l'Italia con altre quattro associazioni indipendenti europee Danish consumer council (Danimarca), Deco (Portogallo), Ocu (Spagna) e Test-Achats (Belgio) test di laboratorio sugli imballaggi alimenta…	imballaggi alimenti-sostanze nocive/altroconsumo	www.sassarinotizie.com	web	0	0	0	0	32380
00000038368	2017/03/02	http://www.lasicilia.it/news/salute/66275/salute-altroconsumo-sostanze-tossiche-in-imballaggi-per-alimenti.html	Salute: Altroconsumo, sostanze tossiche in imballaggi per alimenti	Salute: Altroconsumo, sostanze tossiche in imballaggi per alimenti 02/03/2017 - 16:00 Test in cinque Paesi, l'associazione scrive a parlamentari Ue e ministro Lorenzin Roma, 2 mar. (AdnKronos Salute) - Alcuni imballaggi alimentari contengono sostanze tossiche per l'ambiente e la salute dei consumatori. L'allarme arriva da Altroconsumo che ha condotto per l'Italia con altre quattro associazioni in…	imballaggi alimenti-sostanze nocive/altroconsumo	www.lasicilia.it	web	0	0	0	0	272222
00000038376	2017/03/02	http://www.affaritaliani.it/rubriche/tuttasalute/notiziario/salute_altroconsumo_sostanze_tossiche_in_imballaggi_per_alimenti-11543.html	Salute: Altroconsumo, sostanze tossiche in imballaggi per alimenti	Salute: Altroconsumo, sostanze tossiche in imballaggi per alimenti 2 marzo 2017- 15:14 Test in cinque Paesi, l'associazione scrive a parlamentari Ue e ministro Lorenzin Roma, 2 mar. (AdnKronos Salute) - Alcuni imballaggi alimentari contengono sostanze tossiche per l'ambiente e la salute dei consumatori. L'allarme arriva da Altroconsumo che ha condotto per l'Italia con altre quattro associazioni i…	imballaggi alimenti-sostanze nocive/altroconsumo	www.affaritaliani.it	web	0	0	0	0	996710
00000038388	2017/03/02	http://www.zoom24.it/2017/03/02/crotone-ciro-marina-blitz-carabinieri-nas-azienda-alimentare-sequestrata-carne-scaduta-43921/	Blitz dei carabinieri del Nas in azienda alimentare, sequestrata carne scaduta	Cronaca , Cronaca home , Crotone , Ultim'ora redazione Scoperti anche tre lavoratori in nero ed elevate sanzioni a carico dell'impresa e del datore di lavoro per circa 10 mila euro I carabinieri del Nas in azione nel Crotonese. I controlli si sono concentrati a Cirò Marina dove sono state scoperte alcune irregolarità sanitarie e anche dei lavoratori in nero, all'interno di una grossa azienda alim…	sequestro laboratorio alimentare/ciro marina	www.zoom24.it	web	8	0	0	8	78947
00000038398	2017/03/02	http://www.teatronaturale.it/tracce/mondo/23977-gli-imballaggi-per-alimenti-pieni-di-sostanze-fluorurate-potenzialmente-tossiche.htm	Gli imballaggi per alimenti pieni di sostanze fluorurate, potenzialmente tossiche	INTERNATIONAL Gli imballaggi per alimenti pieni di sostanze fluorurate, potenzialmente tossiche Secondo Altroconsumo il tenore in fluoro organico eccede, in 63 campioni su 65, il valore limite raccomandato dall'Autorità Danese per la sicurezza alimentare, all'avanguardia sulla tutela della salute dei consumatori Si chiamano Pfas, sono sostanze fluorurate usate per rendere impermeabili al grasso e…	imballaggi alimenti-sostanze nocive/altroconsumo	www.teatronaturale.it	web	0	0	0	0	56000
00000038407	2017/03/02	http://ildispaccio.it/crotone/137235-carne-scaduta-assenza-requisiti-igienici-lavoratori-in-nero-sequestrato-laboratorio-alimentare	Carne scaduta, assenza requisiti igienici, lavoratori in nero: sequestrato laboratorio alimentare	Tweet Un laboratorio di circa 70 metri quadri di un'azienda di Cirò Marina, adibito al trattamento e alla lavorazione di alimenti, è stato sequestrato dai carabinieri della Compagnia, dei Nas e dei militari dell'Ispettorato del lavoro di Crotone. L'ispezione, che ha portato anche alla scoperta di circa sei chilogrammi di carne scaduta, è stata fatta nell'ambito di un servizio di controllo mirato …	sequestro laboratorio alimentare/ciro marina	ildispaccio.it	web	4	0	0	4	111111
00000038415	2017/03/02	http://www.facebook.com/248484788636317/posts/794877453997045	Piernicola Pedicini - Portavoce M5S al Parlamento Europeo	#FURANO NEGLI ALIMENTI, LA UE HA RISPOSTO AD UNA MIA INTERROGAZIONE: ENTRO IL 2017 SI ESPRIMERÀ SUI RISCHI PROVOCATI DALLA SOSTANZA L'Efsa, Autorità europea per la sicurezza alimentare, entro il 2017 dovrà valutare le conseguenze sulla salute pubblica provocate dall'utilizzo del furano, la sostanza chimica ritenuta cancerogena che si forma nel corso dei trattamenti termici degli alimenti, in part…	furano-tostatura caffe/pedicini-ue	FB Piernicola Pedicini - Portavoce M5S al Parlamento Europeo (248484788636317)	facebook	93	3	52	38	31982
00000038417	2017/03/02	http://notizie.tiscali.it/regioni/lazio/articoli/vigili-sequestrano-50-chili-alimenti-00001/	Vigili sequestrano 50 chili alimenti	Tweet di ANSA (ANSA) - ROMA, 02 MAR - Controlli della polizia locale in negozi del quartiere Tuscolano a Roma. Gli agenti del VII Tuscolano e del gruppo Sicurezza Pubblica Emergenziale sono intervenuti in Via Avidio Cassio per verifiche sulla sicurezza alimentare in due attività commerciali: un negozio ortofrutticolo e un alimentari etnico. I vigili, coordinati dal vice Comandante del Corpo Loren…	sequestro alimenti/roma	notizie.tiscali.it	web	1	0	0	1	7116357
00000038422	2017/03/02	http://www.milleunadonna.it/salute/articoli/salute-altroconsumo-sostanze-tossiche-in-imballaggi-alimenti/	Salute: Altroconsumo, sostanze tossiche in imballaggi per alimenti	Tweet di Adnkronos Roma, 2 mar. (AdnKronos Salute) - Alcuni imballaggi alimentari contengono sostanze tossiche per l'ambiente e la salute dei consumatori. L'allarme arriva da Altroconsumo che ha condotto per l'Italia con altre quattro associazioni indipendenti europee Danish consumer council (Danimarca), Deco (Portogallo), Ocu (Spagna) e Test-Achats (Belgio) test di laboratorio sugli imballaggi a…	imballaggi alimenti-sostanze nocive/altroconsumo	www.milleunadonna.it	web	0	0	0	0	576000
00000038428	2017/03/02	http://www.meteoweb.eu/2017/03/salute-altroconsumo-sostanze-tossiche-negli-imballaggi-per-alimenti/864296/	Salute, Altroconsumo: sostanze tossiche negli imballaggi per alimenti	Salute, Altroconsumo: sostanze tossiche negli imballaggi per alimenti Alcuni imballaggi alimentari contengono sostanze tossiche per l'ambiente e la salute dei consumatori A cura di Filomena Fotia 2 marzo 2017 - 15:51 Alcuni imballaggi alimentari contengono sostanze tossiche per l'ambiente e la salute dei consumatori. L'allarme arriva da Altroconsumo che ha condotto per l'Italia con altre quattro …	imballaggi alimenti-sostanze nocive/altroconsumo	www.meteoweb.eu	web	0	0	0	0	843537
00000038433	2017/03/02	http://www.ansa.it/lazio/notizie/2017/03/02/vigili-sequestrano-50-chili-alimenti_ba050c2c-dc53-4bda-9b70-c778acc75e40.html	Vigili sequestrano 50 chili alimenti	Vigili sequestrano 50 chili alimenti Vigili sequestrano 50 chili alimenti Blitz in market al Tuscolano, 'pessima' conservazione © ANSA Scrivi alla redazione Archiviato in (ANSA) - ROMA, 02 MAR - Controlli della polizia locale in negozi del quartiere Tuscolano a Roma. Gli agenti del VII Tuscolano e del gruppo Sicurezza Pubblica Emergenziale sono intervenuti in Via Avidio Cassio per verifiche sulla…	sequestro alimenti/roma	www.ansa.it	web	3	0	0	3	11954022
00000038468	2017/03/03	http://corrierefiorentino.corriere.it/firenze/notizie/le_vie_del_gusto/17_marzo_03/valzer-gusti-tre-giorni-taste-f3440926-fff1-11e6-b574-04feab043cc6.shtml	Valzer di gusti, tre giorni con Taste	Ascolta Email I salumi dell'antica Macelleria Falorni di Greve in Chianti resi unici da un sapiente dosaggio di vino Chianti e un pizzico di spezie ed erbe aromatiche. Una miscela a base di tisane e caffè verde bio per bruciare i grassi e ridurre il colesterolo o i vini vegani siciliani della Cantina Marilina, privi di sostanze animali e di chiarificanti come albumina d'uovo, caseina, gelatina e …	cibo eccellenze-taste/firenze	corrierefiorentino.corriere.it	web	1	0	0	1	28441087
00000038471	2017/03/02	http://www.viversano.net/alimentazione/mangiare-sano/lenticchie-proprieta/	Lenticchie: propriet&#224; nutrizionali, benefici, uso e controindicazioni	Lenticchie: proprietà nutrizionali Proteine: il contenuto proteico delle lenticchie è pari a del peso, rendendo questi legumi particolarmente interessanti per il consumo da parte di persone vegetariane o vegane; Carboidrati: il principale carboidrato presente nelle lenticchie è l'amido che rappresenta il 50% del contenuto calorico totale. La tipologia di amido più rappresentata nei legumi (e quin…	lenticchie-consumo/consigli	www.viversano.net	web	161	0	0	161	193798
00000038472	2017/03/03	http://www.corrieredelconero.it/rubriche/cucina-bonton//il-pesce-falsi-miti-da-sfatare-primo-capitolo	Il pesce: falsi miti da sfatare, primo capitolo	Home Rubriche Cucina & Bonton Il pesce: falsi miti da sfatare, primo capitolo 3 marzo 2017 Invitiamo i lettori ad interagire con questa rubrica. Scrivete a Carla Latini ( redazione@corrieredelconero.it ), ponetele i vostri quesiti culinari; informazioni su ricette, sui professionisti del settore, sulle sane abitudini da seguire a tavola. Soddisferemo ogni richiesta. Il pesce: falsi miti da sfatar…	pescato-consumo/consigli	www.corrieredelconero.it	web	20	0	0	20	8333
00000038512	2017/03/02	http://www.viversano.net/alimentazione/mangiare-sano/barbabietola-proprieta-benefici-uso/	Barbabietola: propriet&#224;&#160; e benefici, consigli d'uso e controindicazioni	Barbabietola: proprietÃ nutrizionali Carboidrati: le barbabietole sono composte da circa il 10% di carboidrati con gli zuccheri semplici che rappresentano il 70-80%, a seconda che le barbabietole siano crude o cotte. Tra i carboidrati delle barbabietole ritroviamo anche i fruttani, carboidrati a catena corta, meglio noti come FODMAPs; Fibre: le barbabietole rosse sono ricche di fibre, fornendo qu…	barbabietole-consumo/consigli	www.viversano.net	web	160	0	0	160	193798
00000038518	2017/03/03	http://www.beverfood.com/fonte-plose-pubblico-pitti-taste-tea-collection-bioplose_zwd_76502/	Fonte Plose presenta al pubblico di Pitti Taste la nuova Tea Collection BioPlose	| Categoria Notizie Bevande Analcoliche | 165 letture Fonte Plose presenta al pubblico di Pitti Taste la nuova Tea Collection BioPlose Taste Pitti Taste Pitti Bioplose Bioplose Tea Collection Plose Pubblico Collection Eventi Gastronomici Fonte Fonte Plose si prepara ad una nuova partecipazione a Pitti Taste, il salone-evento di Pitti Immagine dedicato alle eccellenze enogastronomiche e del food l…	tea collection bio/fonte plose	www.beverfood.com	web	0	0	0	0	80000
00000038547	2017/03/03	http://www.facebook.com/189556995002/posts/10154429341305003	il mattino di Padova	ACQUA / Pfas, parte l'analisi dei pozzi privati	caso inquinamento pfas-pfc/veneto-arpav	FB il mattino di Padova (189556995002)	facebook	14	0	11	3	160330
00000038549	2017/03/03	http://salute24.ilsole24ore.com/articles/19740	Bambini, in crescita infezioni da batteri	Articoli Correlati Oms, come combattere l'antibiotico-resistenza Infezioni urinarie, diffusa la resistenza agli antibiotici nei bambini "Superbatteri" antibiotico-resistenti, nel 2050 provocheranno 10 milioni di vittime Antibiotico-resistenza, i neonati corrono più rischi Antibiotici, 6 italiani su 10 convinti che uccidano i virus Antibiotico-resistenza, nel naso l'arma per sconfiggerla Bambini, …	antibiotico resistenza-neonati rischi/case western reserve university cleveland	salute24.ilsole24ore.com	web	5	0	0	5	10333333
00000038557	2017/03/03	http://www.latinaoggi.eu/news/news/37476/acque-avvelenate-dai-pesticidi.html	Acque avvelenate dai pesticidi	Latina 03/03/2017 - 00:41 Basta ai pesticidi nell'agricoltura per fare posto ai metodi biodinamici o biologici (già sperimentati) e ai quali andrebbe accostato un regolamento che possa tutelare i cittadini e gli agricoltori. Questa è la proposta che il Wwf Litorale Laziale e l'Isde-Medici per l'Ambiente hanno avanzato a tutti i sindaci della provincia di Latina tramite una nota diretta a tutti i …	pesticidi-proposta/wwf litorale laziale	www.latinaoggi.eu	web	30	0	0	30	111764
00000038578	2017/03/02	http://www.panorama.it/scienza/salute/sostanze-tossiche-in-imballaggi-di-pizze-e-fast-food-lallarme-di-altroconsumo/	&quot;Sostanze tossiche in imballaggi di pizze e fast food&quot;, l'allarme di Altroconsumo	"Sostanze tossiche in imballaggi di pizze e fast food", l'allarme di Altroconsumo 2 marzo 2017 ADNKRONOS Roma, 2 mar. (AdnKronos Salute) - Alcuni imballaggi alimentari contengono sostanze tossiche per l'ambiente e la salute dei consumatori. L'allarme arriva da Altroconsumo che ha condotto per l'Italia con altre quattro associazioni indipendenti europee Danish consumer council (Danimarca), Deco (P…	imballaggi alimenti-sostanze nocive/altroconsumo	www.panorama.it	web	1	0	0	1	1884615
00000038580	2017/03/03	http://www.leggo.it/news/italia/gli_imballaggi_di_pizza_fast_food_rischio_contengono_sostanze_tossiche-2294123.html	&quot;Gli imballaggi di pizza e fast food a rischio, contengono sostanze tossiche&quot;	COMMENTA Venerdì 3 Marzo 2017, 10:12 Alcuni imballaggi alimentari contengono sostanze tossiche per l'ambiente e la salute dei consumatori. L'allarme arriva da Altroconsumo che ha condotto per l'Italia con altre quattro associazioni indipendenti europee Danish consumer council (Danimarca), Deco (Portogallo), Ocu (Spagna) e Test-Achats (Belgio) test di laboratorio sugli imballaggi alimentari utiliz…	imballaggi alimenti-sostanze nocive/altroconsumo	www.leggo.it	web	0	0	0	0	1952191
00000038582	2017/03/03	http://www.improntaunika.it/2017/03/allarme-salute-sostanze-tossiche-negli-imballaggi-di-pizza-e-fast-food/	Allarme salute: sostanze tossiche negli imballaggi di pizza e fast food	Sei in: Home / Alimentazione e salute / Allarme salute: sostanze tossiche negli imballaggi di pizza e fast food Allarme salute: sostanze tossiche negli imballaggi di pizza e fast food Si chiamano Pfas, sono sostanze fluorurate usate per rendere impermeabili al grasso e all'acqua gli imballaggi per alimenti, dal contenitore dell'hamburger ai cartoni della pizza. L'autorità per la sicurezza aliment…	imballaggi alimenti-sostanze nocive/altroconsumo	www.improntaunika.it	web	2	0	0	2	36363
00000038585	2017/03/03	http://www.ilvaglio.it/comunicato-stampa/14111/cerealicoltura-si-acceleri-il-percorso-di-etichettatura.html	Cerealicoltura: Si acceleri il percorso di etichettatura	Cerealicoltura: Si acceleri il percorso di etichettatura 02 Marzo 2017 - Economia Lavoro - Comunicato stampa Scrive Coldiretti Benevento: L'agricoltura è l'unico settore a far registrare un calo del valore agginto a causa della deflazione che ha avuto effetti devastanti nelle campagne dove i prezzi riconosciuti agli agricoltori sono crollati mediamente del 5,2% nel 2016 e in alcuni casi, come per…	etichetta-qr code/coldiretti benevento	www.ilvaglio.it	web	0	0	0	0	18750
00000038588	2017/03/03	http://www.tzetze.it/redazione/2017/03/sostanze_tossiche_in_imballaggi_di_pizze_e_fast_food_lallarme_di_altroconsumo/	&quot;Sostanze tossiche in imballaggi di pizze e fast food&quot;, l'allarme di Altroconsumo	Segui @TzeTze_News Alcuni imballaggi alimentari contengono sostanze tossiche per l'ambiente e la salute dei consumatori. L'allarme arriva da Altroconsumo che ha condotto per l'Italia con altre quattro associazioni indipendenti europee Danish consumer council (Danimarca), Deco (Portogallo), Ocu (Spagna) e Test-Achats (Belgio) test di laboratorio sugli imballaggi alimentari utilizzati nelle pizzeri…	imballaggi alimenti-sostanze nocive/altroconsumo	www.tzetze.it	web	57	0	0	57	356164
00000038594	2017/03/03	http://puntoagronews.it/cronaca/item/50608-imballaggi-alimenti-fast-food-e-pizzerie-sostanze-tossiche-su-ambiente-e-salute-consumatori.html	Imballaggi alimenti fast food e pizzerie: sostanze tossiche su ambiente e salute consumatori	Imballaggi alimenti fast food e pizzerie: sostanze tossiche su ambiente e salute consumatori Imballaggi alimenti fast food e pizzerie: sostanze tossiche su ambiente e salute consumatori 03 Marzo 2017 Author : La Redazione Si chiamano Pfas, sono sostanze fluorurate usate per rendere impermeabili al grasso e all'acqua gli imballaggi per alimenti, dal contenitore dell'hamburger ai cartoni della pizz…	imballaggi alimenti-sostanze nocive/altroconsumo	puntoagronews.it	web	0	0	0	0	15384
00000038595	2017/03/03	http://www.fanpage.it/altroconsumo-trovate-sostanze-tossiche-negli-imballaggi-alimentari/	Altroconsumo Trovate sostanze tossiche negli imballaggi alimentari	di Davide Falcioni Sostanze nocive per l'ambiente e la salute dei consumatori in alcune tipologie di imballaggi utilizzati per imballare alimenti: a dare l'allarme è stata l'associazione Altroconsumo al termine di inchiesta indipendente condotta insieme al altre quattro associazioni europee, Danish consumer council (Danimarca), Deco (Portogallo), Ocu (Spagna) e Test-Achats (Belgio). Le organizzaz…	imballaggi alimenti-sostanze nocive/altroconsumo	www.fanpage.it	web	30	0	0	30	4823717
00000038601	2017/03/03	http://allnews24.org/carne-scaduta-sequestrato-laboratorio-alimentare/	Carne scaduta, sequestrato laboratorio alimentare	Home / Calabria / Carne scaduta, sequestrato laboratorio alimentare Carne scaduta, sequestrato laboratorio alimentare admin 1 minuto ago Calabria , Cronaca Locale 0 Views Un laboratorio di circa 70 metri quadri di un'azienda di Cirò Marina, adibito al trattamento e alla lavorazione di alimenti, è stato sequestrato dai carabinieri della Compagnia, dei Nas e dei militari dell'Ispettorato del lavoro…	sequestro laboratorio alimentare/ciro marina	allnews24.org	web	1	0	0	1	8333
00000038607	2017/03/03	http://it.paperblog.com/commercio-43-pomodoro-da-cina-invade-italia-3486294/	Commercio: 43% pomodoro da Cina, invade Italia	Creato il 02 marzo 2017 da Pierpaolo Molinengo @pier_molinengo Sono aumentate del 43% le importazioni di concentrato di pomodoro dalla Cina che hanno raggiunto circa 100 milioni di chili nel 2016, pari a circa il 20 per cento della produzione nazionale in pomodoro fresco equivalente. E' l'allarme lanciato dalla Coldiretti in occasione della divulgazione dei dati Istat relativi al commercio estero…	pomodoro-importazioni cina/coldiretti	it.paperblog.com	web	0	0	0	0	755725
00000038612	2017/03/03	http://mattinopadova.gelocal.it/regione/2017/03/02/news/pfas-analisi-dei-pozzi-con-mille-campionamenti-1.14969070	Pfas, analisi dei pozzi con mille campionamenti	Pfas, analisi dei pozzi con mille... Pfas, analisi dei pozzi con mille campionamenti È partita la campagna di analisi e monitoraggio da parte dell'Arpav Verranno esaminati gli impianti privati usati per gli animali e le culture agricole di Nicola Cesaro 02 marzo 2017 PADOVA. È partita ufficialmente ieri la campagna di analisi e monitoraggio che la giunta regionale ha affidato ad Arpav sui pozzi p…	caso inquinamento pfas-pfc/veneto-arpav	mattinopadova.gelocal.it	web	5	0	0	5	8992805
00000038614	2017/03/03	http://foodbloggermania.it/ricetta/gli-alimenti-che-potrebbero-causare-il-cancro-quali-sono/	Gli alimenti che potrebbero causare il cancro: quali sono?	VAI ALLA RICETTA Ogni giorno sembra che venga scoperto un prodotto alimentare che può causare il cancro, ma a chi dobbiamo credere? Mentre ci sono studi in corso su un sacco di cibi che mangiamo, ci sono un sacco di alimenti che conosciamo che possono causare problemi e che dovrebbero essere evitati il più possibile. Per questo motivo il consiglio è che ogni cibo deve essere controllato, sia nell…	alimentazione-tumori/consigli	foodbloggermania.it	web	0	0	0	0	7692
00000038618	2017/03/03	http://www.lasicilia.it/news/salute/66284/sostanze-tossiche-in-imballaggi-di-pizze-e-fast-food-l-allarme-di-altroconsumo.html	&quot;Sostanze tossiche in imballaggi di pizze e fast food&quot;, l'allarme di Altroconsumo	"Sostanze tossiche in imballaggi di pizze e fast food", l'allarme di Altroconsumo 02/03/2017 - 16:30 Roma, 2 mar. (AdnKronos Salute) - Alcuni imballaggi alimentari contengono sostanze tossiche per l'ambiente e la salute dei consumatori. L'allarme arriva da Altroconsumo che ha condotto per l'Italia con altre quattro associazioni indipendenti europee Danish consumer council (Danimarca), Deco (Porto…	imballaggi alimenti-sostanze nocive/altroconsumo	www.lasicilia.it	web	0	0	0	0	272222
00000038621	2017/03/03	http://www.news24europa.com/2017/03/sicurezza-alimentare-sequestrate-35mila-uove-destinate-al-commercio/	Sicurezza alimentare, sequestrate 35mila uove destinate al commercio	Home / Senza categoria / Sicurezza alimentare, sequestrate 35mila uove destinate al commercio Sicurezza alimentare, sequestrate 35mila uove destinate al commercio SICUREZZA ALIMENTARE NEL SETTORE AVICOLO, SEQUESTRATE CIRCA 35.000 UOVA DESTINATE ALLA COMMERCIALIZZAZIONE Circa 35mila uova destinate alla commercializzazione sono state sequestrate dal nucleo anti-frode dei carabinieri di Parma, per v…	sequestro di prodotti settore avicolo/cesena-forli	www.news24europa.com	web	2	0	0	2	30434
00000038624	2017/03/03	http://it.paperblog.com/gli-alimenti-che-potrebbero-causare-il-cancro-quali-sono-3486236/	Gli alimenti che potrebbero causare il cancro: quali sono?	Da Infodiete @infodiete Ogni giorno sembra che venga scoperto un prodotto alimentare che può causare il cancro, ma a chi dobbiamo credere? Mentre ci sono studi in corso su un sacco di cibi che mangiamo, ci sono un sacco di alimenti che conosciamo che possono causare problemi e che dovrebbero essere evitati il più possibile. Per questo motivo il consiglio è che ogni cibo deve essere controllato, s…	alimentazione-tumori/consigli	it.paperblog.com	web	0	0	0	0	755725
00000038627	2017/03/02	http://it.paperblog.com/convegno-venerdi-a-menfi-sui-microinquinanti-negli-alimenti-3486467/	Convegno venerd&#236; a Menfi sui microinquinanti negli alimenti	Convegno venerdì a Menfi sui microinquinanti negli alimenti Creato il 02 marzo 2017 da Comunalimenfi Seminario "MICROINQUINANTI NEGLI ALIMENTI" FOCUS SULLE TECNICHE INNOVATIVE DI IDENTIFICAZIONE E QUANTIFICAZIONE" Venerdì 10 Marzo 2017, sala convegni C.A.D.A. SNC, Menfi (AG) Via Pio La Torre 13 Si terrà venerdi 10 marzo a Menfi dalle ore 9, presso la sede della C.A.D.A snc, l'azienda che si occup…	microinquinanati alimenti/menfi-seminario	it.paperblog.com	web	0	0	0	0	755725
00000038634	2017/03/03	http://www.adnkronos.com/salute/medicina/2017/03/02/sostanze-tossiche-imballaggi-pizze-fast-food-allarme-altroconsumo_8HQ9obSZk19uXeSBac5AOO.html	&quot;Sostanze tossiche in imballaggi di pizze e fast food&quot;, l'allarme di Altroconsumo	Home . Salute . "Sostanze tossiche in imballaggi di pizze e fast food", l'allarme di Altroconsumo "Sostanze tossiche in imballaggi di pizze e fast food", l'allarme di Altroconsumo SALUTE Foto di repertorio (Fotogramma) Pubblicato il: 02/03/2017 15:48 Alcuni imballaggi alimentari contengono sostanze tossiche per l'ambiente e la salute dei consumatori. L'allarme arriva da Altroconsumo che ha condot…	imballaggi alimenti-sostanze nocive/altroconsumo	www.adnkronos.com	web	56	0	0	56	1541850
00000038639	2017/03/03	http://www.ecoaltomolise.net/esame-trichinella-cinghiali-pessolano-non-lo-pagheranno-piu-cacciatori/	Esame trichinella per i cinghiali, Pessolano: Non lo pagheranno pi&#249; i cacciatori	Salva l'articolo in PDF Esame trichinella per i cinghiali, Pessolano: Non lo pagheranno più i cacciatori . E il comandante della Polizia provinciale, Antonio Miri, si è impegnato a garantire la possibilità di consegnare i campioni biologici presso il distretto sanitario di Castiglione Messer Marino. Parte, finalmente, la caccia di selezione al cinghiale, ma con una sensibile differenza quantitati…	trichinella-esame cinghiali/pessolano	www.ecoaltomolise.net	web	19	0	0	19	23076
00000038640	2017/03/03	http://www.agenziaimpress.it/sala-stampa/lagricoltura-nei-corsi-di-formazione-per-giornalisti-la-cia-collabora-con-lordine-della-toscana/	L'agricoltura nei corsi di formazione per giornalisti. La Cia collabora con l'Ordine della Toscana	Redazione - @agenziaimpress L'agricoltura nei corsi di formazione dei giornalisti. Dal mese di marzo, infatti, la Cia regionale collaborerà con l'Ordine dei Giornalisti della Toscana per l'organizzazione di una serie di corsi di formazione obbligatoria per giornalisti, dedicati proprio ai temi dell'agricoltura e agroalimentare. La collaborazione è stata annunciata nelle scorse settimane, in occas…	agroalimentare-formazione giornalisti/cia toscana	www.agenziaimpress.it	web	1	0	0	1	9090
00000038648	2017/03/02	http://www.ilfattoalimentare.it/pasta-barilla-integrale-fibre.html	Pasta Barilla integrale: una porzione apporta il 20% del fabbisogno diario di fibre	Recensioni & Eventi Home / Lettere / Pasta Barilla integrale: una porzione apporta il 20% del fabbisogno giornaliero di fibre. Perché non compaiono nelle assunzioni di riferimento? Pasta Barilla integrale: una porzione apporta il 20% del fabbisogno giornaliero di fibre. Perché non compaiono nelle assunzioni di riferimento? Dario Dongo 2 marzo 2017 Lettere Lascia un commento 63 Visto Gentile redaz…	pasta integrale-fabbisogno fibre/fattoalimentare	www.ilfattoalimentare.it	web	4	0	0	4	318840
00000038653	2017/03/03	http://www.startupper.it/2017/03/idee-innovative-e-tecnologie-per.html	Idee Innovative e Tecnologie per l'Agribusiness	Home Contests Idee Innovative e Tecnologie per l'Agribusiness Idee Innovative e Tecnologie per l'Agribusiness 20:02:00 Riparte il concorso internazionale "Idee Innovative e Tecnologie per l'Agribusiness", iniziativa promossa da UNIDO ITPO Italy, Ufficio in Italia per la Promozione Tecnologica e degli Investimenti dell'Organizzazione delle Nazioni Unite per lo Sviluppo Industriale, in collaborazio…	idee innovative-tecnologie agribusiness/concorso	www.startupper.it	web	4	0	0	4	7692
00000038655	2017/03/03	http://notizie.tiscali.it/cronaca/articoli/imballaggi-pizza-pericolosi/	&quot;Sostanze tossiche in imballaggi di pizze e fast food&quot;	MOTORI "Sostanze tossiche in imballaggi di pizze e fast food" L'allarme arriva da Altroconsumo che ha condotto per l'Italia con altre quattro associazioni indipendenti europee test di laboratorio sugli imballaggi alimentari Tweet Redazione Tiscali Alcuni imballaggi alimentari contengono sostanze tossiche per l'ambiente e la salute dei consumatori. L'allarme arriva da Altroconsumo che ha condotto …	imballaggi alimenti-sostanze nocive/altroconsumo	notizie.tiscali.it	web	36	0	0	36	7116357
00000038659	2017/03/03	http://notizie.tiscali.it/regioni/calabria/articoli/sequestrato-laboratorio-alimentare/	Sequestrato laboratorio alimentare	Tweet di ANSA (ANSA) - CIRÒ MARINA (CROTONE), 2 MAR - Un laboratorio di circa 70 metri quadri di un'azienda di Cirò Marina, adibito al trattamento e alla lavorazione di alimenti, è stato sequestrato dai carabinieri della Compagnia, dei Nas e dei militari dell'Ispettorato del lavoro di Crotone. L'ispezione, che ha portato anche alla scoperta di circa sei chilogrammi di carne scaduta, è stata fatta…	sequestro laboratorio alimentare/ciro marina	notizie.tiscali.it	web	1	0	0	1	7116357
00000038663	2017/03/03	http://www.lameziainstrada.com/copertina/ciro-marina-carne-scaduta-e-tre-lavoratori-in-nero-sequestrato-laboratorio-alimentare	Cir&#242; Marina: carne scaduta e tre lavoratori in nero, sequestrato laboratorio alimentare	Cirò Marina: carne scaduta e tre lavoratori in nero, sequestrato laboratorio alimentare 2 marzo 2017 Want create site? Find Free WordPress Themes and plugins. CIRÒ MARINA – Un laboratorio di circa 70 metri quadri di un'azienda di Cirò Marina, adibito al trattamento e alla lavorazione di alimenti, è stato sequestrato dai carabinieri della Compagnia, dei Nas e dei militari dell'Ispettorato del lavo…	sequestro laboratorio alimentare/ciro marina	www.lameziainstrada.com	web	4	0	0	4	8333
00000038677	2017/03/03	http://www.news-medical.net/news/20170302/5328/Italian.aspx	Nuovi consumatori interattivi di guide dello strumento efficacemente per saldare i vantaggi, rischi di cibo dei frutti di mare	Download PDF Copy March 2, 2017 at 1:26 PM FishChoice, un nuovo strumento online per aiutare i consumatori ed i professionisti in modo efficiente ed efficace a saldare i vantaggi ed i rischi di cibo dei frutti di mare, è stato lanciato al dal progetto fondato a UE ECsafeSEAFOOD a www.fishchoice.eu . I Frutti Di Mare svolgono un ruolo importante in una dieta equilibrata. È di un alimento ricco di …	frutti mare-agenti inquinanti/fishchoice	www.news-medical.net	web	0	0	0	0	2151260
00000038680	2017/03/03	http://www.milanoonline.com/news/ultim-ora/il-19-aprile-torna-mct-tecnologie-per-lalimentare-a-milano-levento-dedicato-alle-soluzioni-per-le-tecnologie-foodbev-pdf.html	Il 19 aprile torna mcT Tecnologie per l'Alimentare - A Milano l'evento dedicato alle soluzioni per le tecnologie food&amp;bev	Newsletter Contattaci Siete su: Home page Ultim'ora Il 19 aprile torna mcT Tecnologie per l'Alimentare - A Milano l'evento dedicato alle soluzioni per le tecnologie food&bev (PDF) Il 19 aprile torna mcT Tecnologie per l'Alimentare - A Milano l'evento dedicato alle soluzioni per le tecnologie food&bev (PDF) Ieri, 17:13 EIOM - Ente Italiano Organizzazione Mostre Milano - Il 19 aprile torna mcT Tecn…	alimentare-tecnologie/mct-evento	www.milanoonline.com	web	0	0	0	0	0
00000038682	2017/03/03	http://www.slowfood.it/momento-dare-tregua-agli-oceani/	&#200; il momento di dare tregua agli oceani	È il momento di dare tregua agli oceani 02/03/2017 Secondo la Banca Mondiale concedere una pausa agli oceani paga, e tanto. Si calcola che una riduzione della pressione di pesca corrisponderebbe a 83 miliardi di dollari in più. Meno è di più. Miliardi di dollari in più. È questa la conclusione cui è approdata il report della Banca Mondiale The Sunken Billions Revisited: Progress and Challenges in…	pesca globale-sostenibilita/banca mondiale-report	www.slowfood.it	web	239	0	0	239	77777
00000038683	2017/03/03	http://www.sputtaniamotutti.com/2017/03/03/coldiretti-pubblica-la-lista-nera-dei-cibi-contaminati-da-evitare-assolutamente/	Coldiretti pubblica la lista nera dei cibi contaminati, da evitare assolutamente.	· Aggiornato 3 marzo 2017 Ci sono troppi rischi per la nostra salute e consumare cibi contaminati è più facile (e potenzialmente pericoloso) di quanto potremmo immaginare. Coldiretti oggi ha presentato la "lista nera" dei cibi contaminati. Il primato, come dicevamo, va ai broccoli cinesi: tra i campioni esaminati il 92% è irregolare per la presenza di residui chimici. Il prezzemolo proveniente da…	cibi contaminati-blacklist/coldiretti	www.sputtaniamotutti.com	web	1510	0	0	1510	131578
00000038688	2017/03/03	http://www.adnkronos.com/sostenibilita/best-practices/2017/03/03/alimenti-sono-cittadini-del-triveneto-meno-spreconi_CsJBMvdB0lNBMau30XbY4H.html	Alimenti: cittadini del Triveneto meno sprecano meno	(Foto Fotolia) Pubblicato il: 03/03/2017 12:15 Ogni anno l'Ue getta 90 milioni di tonnellate di cibo e ogni giorno in Europa si sprecano 720 Kcal di cibo a persona. Lo spreco alimentare in Italia vale quasi 16 miliardi annui (dati Waste Watcher), ovvero l'1% del Pil. Ma se a livello nazionale ogni settimana finiscono nella spazzatura alimenti per un valore stimato di 7 euro a famiglia, nel Triven…	sprechi alimentari/abitudini acquisto-triveneto	www.adnkronos.com	web	0	0	0	0	1541850
00000038690	2017/03/03	http://www.ilmattino.it/primopiano/sanita/gli_imballaggi_di_pizza_fast_food_rischio_contengono_sostanze_tossiche-2294179.html	Gli imballaggi di pizza e fast food a rischio, contengono sostanze tossiche	0 Alcuni imballaggi alimentari contengono sostanze tossiche per l'ambiente e la salute dei consumatori. L'allarme arriva da Altroconsumo che ha condotto per l'Italia con altre quattro associazioni indipendenti europee Danish consumer council (Danimarca), Deco (Portogallo), Ocu (Spagna) e Test-Achats (Belgio) test di laboratorio sugli imballaggi alimentari utilizzati nelle pizzerie nei fast food. …	imballaggi alimenti-sostanze nocive/altroconsumo	www.ilmattino.it	web	0	0	0	0	2465986
00000038693	2017/03/03	http://www.crotonenews.com/ciro-marina-carabinieri-scoprono-carne-scaduta-lavoratori-nero-azienda-alimentare/	Cir&#242; Marina, i carabinieri scoprono carne scaduta e lavoratori in nero in una azienda alimentare	di Redazione • marzo 2, 2017 I militari della Compagnia carabinieri di Cirò Marina unitamente ai carabinieri del Nas (nucleo antisofisticazioni) di Cosenza e del Nucleo carabinieri ispettorato del lavoro di Crotone hanno proceduto ad effettuare un servizio coordinato volto al contrasto delle violazioni in materia di lavoro e legislazione sociale oltre che delle normative sanitarie di tenuta e lav…	sequestro laboratorio alimentare/ciro marina	www.crotonenews.com	web	18	0	0	18	10000
00000038695	2017/03/03	http://www.sivempveneto.it/vedi-tutte/35735-pfas-monitoraggio-pozzi-guarda-amp-qsi-torna-indietro-come-in-un-gioco-delloca-ennesima-dimostrazione-del-caos-nellaffrontare-lemergenzaq	Pfas, monitoraggio pozzi. Guarda (AMP): &quot;Si torna indietro come in un gioco dell'oca. Ennesima dimostrazione del caos nell'affrontare l'emergenza&quot;	SENTENZE Visita i siti nazionali: vedi tutte Pfas, monitoraggio pozzi. Guarda (AMP): "Si torna indietro come in un gioco dell'oca. Ennesima dimostrazione del caos nell'affrontare l'emergenza" Pfas, monitoraggio pozzi. Guarda (AMP): "Si torna indietro come in un gioco dell'oca. Ennesima dimostrazione del caos nell'affrontare l'emergenza" "Oggi l'assessore regionale all'agricoltura annuncia di aver…	caso inquinamento pfas-pfc/veneto-arpav	www.sivempveneto.it	web	4	0	0	4	10000
00000038697	2017/03/03	http://twitter.com/CibariaWeb/statuses/837576517425188864	CibariaWeb@twitter.com (Cibaria)	Sicurezza alimentare: proposte regole più semplici per i piccoli rivenditori https://t.co/v4b3g8cUaA https://t.co/eN9vZalwdB	piccoli rivenditori-rischi alimentari/efsa-linee guida	TW CibariaWeb@twitter.com (Cibaria)	twitter	0	0	0	0	5741
00000038699	2017/03/02	http://www.facebook.com/732604660188620/posts/1205416119574136	Sicurezza e Igiene degli Alimenti	Questa sera parliamo di un alimento molto consumato sia da grandi che dai piccini, le Uova! Da un punto di vista merceologico si possono classificare in: categoria A extra cioè uova "freschissime" non refrigerate, con camera d'aria non superiore a 4 mm, e utilizzabili fino al 7° giorno dall'imballaggio o al 9° giorno dalla deposizione; trascorso tale periodo le uova possono essere commercializzat…	uova-controlli filiera/info	FB Sicurezza e Igiene degli Alimenti (732604660188620)	facebook	3	0	2	1	5611
00000038712	2017/03/03	http://www.abilitychannel.tv/video/alimentazione-disabilita-arianna-parisio/	Alimentazione e disabilit&#224; - Arianna Parisio	Alimentazione e disabilità – Arianna Parisio Share totali Prevenire è meglio che curare. In ambito dialimentazione non esiste una realtà più vera, quante volte ci è capitato di sentir parlare di quanto un'alimentazione sana ci aiuti a prevenire determinate condizioni patologiche ed anche alcune forme di disabilità? Proprio di questo abbiamo voluto parlare con la Dott.ssa Arianna Parisio, biologa …	alimentazione-disabilita/consigli	www.abilitychannel.tv	web	12	0	0	12	29267
00000038718	2017/03/03	http://www.warezfull.info/christophe-brusset-siete-pazzi-mangiarlo-2016-a-vt209544.html	Christophe Brusset - Siete pazzi a mangiarlo! (2016)	Christophe Brusset - Siete pazzi a mangiarlo! (2016) Christophe Brusset - Siete pazzi a mangiarlo! (2016) Formato epub mobi azw3 Trama Un vasetto di miele su due in commercio è di origine straniera, il più delle volte cinese, e spesso non ha visto neppure un'ape. Additivi e sostanze chimiche che non compaiono, legalmente, tra gli ingredienti. Alimenti conservati in confezioni di cartone o plastic…	industria alimentare/volume-brusset	www.warezfull.info	web	0	0	0	0	121100
00000038719	2017/03/03	http://www.lurlo.info/it/marzo-frutta-e-verdure-per-un-alimentazione-sana/	Marzo: frutta e verdure per un alimentazione sana	Home LifeStyle Benessere Marzo: frutta e verdure per un alimentazione sana Marzo: frutta e verdure per un alimentazione sana Like Complice la bella stagione che sta per arrivare, la voglia di mettersi in forma, ritrovare o conquistare la silhouette desiderata, un valido aiuto oltre all'attività fisica e alle sane buone abitudini, viene innanzitutto dalla tavola e dalla scelta degli alimenti, pref…	ortorutta-consumo/consigli	www.lurlo.info	web	54	0	0	54	46666
00000038722	2017/03/03	http://tg5stelle.it/news/succo-di-carota-il-piu-potente-concentrato-di-nutrienti-curativi-per-gli-occhi-la-pelle-e-la-disintossicazione	Succo di Carota. Il pi&#249; potente concentrato di nutrienti curativi per gli occhi, la pelle e la disintossicazione	loading... loading... Il succo di carota è ricchissimo di antiossidanti e fitonutrienti fondamentali per il sistema immunitario, la pelle, gli occhi, il cuore e la prevenzione del cancro Le carote non sono solo arancioni, ma chi ha viaggiato nel nord Europa o negli USA avrà visto anche le carote viola o gialle. Il colore della carota è determinato dal tipo di fitonutrienti che contengono e ad ese…	carota-succo/consigli	tg5stelle.it	web	0	0	0	0	8333
00000038731	2017/03/03	http://www.green.it/startupbootcamp-foodtech/	Startupbootcamp FoodTech, l'innovazione nel food parte da Roma	Green economy Startupbootcamp FoodTech, l'innovazione nel food parte da Roma Giorni frenetici a Roma all'interno dello Startupbootcamp FoodTech l'acceleratore di startup dedicate interamente nel mondo del food e dell'agro alimentare A pochi passi dalla Basilica di San Giovanni in Laterano e da una delle piazze più belle e importanti della Capitale, all'interno di un palazzo dove si incrociano e t…	agroalimentare-startup/foodtech	www.green.it	web	3	0	0	3	15789
00000038743	2017/03/03	http://tg24.sky.it/tg24/salute-e-benessere/2017/03/03/sicurezza-imballaggi-fast-food.html	Altroconsumo, a rischio gli imballaggi dei fast food	Altroconsumo: contenitori dei fast food dannosi per la salute 03 marzo 2017 Sono a rischio gli incarti dei cibi particolarmente grassi (Getty Images) Secondo analisi di laboratorio condotte dall'associazione dei consumatori, svariati imballaggi di cibi grassi conterrebbero sostanze a rischio, le Pfas: "sono inquinanti persistenti, equiparabili ai composti più noti come il Ddt, i Pcb e le diossine…	imballaggi alimenti-sostanze nocive/altroconsumo	tg24.sky.it	web	31	0	0	31	8305084
00000038744	2017/03/03	http://www.ecodallecitta.it/notizie/387118/triveneto-lo-spreco-settimanale-vale-solo-6-euro-a-famiglia-anziche-7-come-a-livello-nazionale	Triveneto: lo spreco settimanale vale ‘solo' 6 euro a famiglia, anzich&#233; 7 come a livello nazionale	Ora: Tu sei qui: Triveneto: lo spreco settimanale vale ‘solo' 6 euro a famiglia, anziché 7 come a livello nazionale Triveneto: lo spreco settimanale vale ‘solo' 6 euro a famiglia, anziché 7 come a livello nazionale I dati triveneti di Waste Watcher sullo spreco: 6 cittadini su 10 non buttano automaticamente il cibo scaduto, ma lo testano e lo consumano, se ritengono sia ancora edibile 03 marzo, 2…	sprechi alimentari/abitudini acquisto-triveneto	www.ecodallecitta.it	web	0	0	0	0	41666
00000038745	2017/03/03	http://www.affaritaliani.it/rubriche/tuttasalute/notiziario/%22sostanze_tossiche_in_imballaggi_di_pizze_e_fast_food%22_lallarme_di_altroconsumo-11548.html	&quot;Sostanze tossiche in imballaggi di pizze e fast food&quot;, l'allarme di Altroconsumo	"Sostanze tossiche in imballaggi di pizze e fast food", l'allarme di Altroconsumo 2 marzo 2017- 15:48 Roma, 2 mar. (AdnKronos Salute) - Alcuni imballaggi alimentari contengono sostanze tossiche per l'ambiente e la salute dei consumatori. L'allarme arriva da Altroconsumo che ha condotto per l'Italia con altre quattro associazioni indipendenti europee Danish consumer council (Danimarca), Deco (Port…	imballaggi alimenti-sostanze nocive/altroconsumo	www.affaritaliani.it	web	0	0	0	0	996710
00000038749	2017/03/03	http://www.ildolomiti.it/ambiente/fitofarmaci-lispra-veneto-e-trentino-maglie-nere-principi-attivi-distribuiti-agricoltura-ma	Fitofarmaci, l'Ispra: &quot;Veneto e Trentino 'maglie nere' per principi attivi distribuiti in agricoltura&quot;. Ma in 10 anni in Veneto sono calati mentre da noi sono cresciuti	Ambiente Fitofarmaci, l'Ispra: "Veneto e Trentino 'maglie nere' per principi attivi distribuiti in agricoltura". Ma in 10 anni in Veneto sono calati mentre da noi sono cresciuti Abbiamo analizzato il rapporto del ministero dell'ambiente del 2016. La media nazionale (dati 2014) è di 4,6 chili di principi attivi per ettaro di superficie agricola utilizzata. Il Trentino è a 10,5 chili. L'Alto Adige …	fitofarmaci-utilizzo nazionale/ispra-rapporto	www.ildolomiti.it	web	56	0	0	56	42857
00000038752	2017/03/03	http://www.italiasalute.it/copertina.asp	Sostanze tossiche negli imballaggi per gli alimenti	Sostanze tossiche negli imballaggi per gli alimenti Analisi evidenzia la presenza di livelli preoccupanti per la salute Keywords | imballaggi , Pfas , pizza , Si chiamano Pfas, sono sostanze fluorurate usate per rendere impermeabili al grasso e allâ€™acqua gli imballaggi per alimenti, dal contenitore dellâ€™hamburger ai cartoni della pizza. Lâ€™autoritÃ per la sicurezza alimentare in Danimarca ha…	imballaggi alimenti-sostanze nocive/altroconsumo	www.italiasalute.it	web	1	0	0	1	92857
00000038754	2017/03/03	http://www.ansa.it/europa/notizie/rubriche/altrenews/2017/03/03/efsa-no-attacchi-perche-non-piace-risultato-di-uno-studio_c67198d2-b880-4338-b525-fbd4adeb8c6d.html	Efsa, no attacchi perch&#233; non piace risultato di uno studio	Cerca sul sito di Europa Ricerca Percorso: ANSA > Europa > Altre news > Efsa, no attacchi perché non piace risultato di uno studio Efsa, no attacchi perché non piace risultato di uno studio Direttore Url, controlli hi-tech per evitare nuovi casi xylella 03 marzo, 14:55 successiva BRUXELLES - "Non buttiamo via la scienza ma soprattutto smettiamola di attaccare lo scienziato o l'organizzazione scie…	parassiti-monitoraggio tecnologico/efsa	www.ansa.it	web	0	0	0	0	11954022
00000038756	2017/03/03	http://www.irpinia24.it/wp/blog/2017/03/03/montoro-lassociazione-impatto-ecosostenibile-organizza-convengo-su-glifosato-e-pesticidi/	L'Associazione Impatto Ecosostenibile organizza convengo su glifosato e pesticidi	Montoro – L'Associazione Impatto Ecosostenibile organizza convengo su glifosato e pesticidi L'evento si terrà il 25 marzo 2017 alle 18,30 presso la sala convegni del Comune Aggiunto da Redazione il 3 marzo 2017. Tags della Galleria DAI COMUNI Montoro - L'Associazione Impatto Ecosostenibile prosegue l'attività di informazione sul tema dell'ambiente, in particolare dell'agricoltura sostenibile. È s…	glisofato/associazione impatto sostenibile-convegno	www.irpinia24.it	web	1	0	0	1	28000
00000038757	2017/03/03	http://www.gazzettadiparma.it/news/italia-mondo/416483/efsa-no-agli-attacchi-perche-non-piace-il-risultato-di-uno-studio.html	Efsa: no agli attacchi perch&#233; non piace il risultato di uno studio	Efsa: no agli attacchi perché non piace il risultato di uno studio Il direttore Url: "Controlli hi-tech per evitare nuovi casi di xylella" 0 03 Marzo 2017 - 13:03 Non buttiamo via la scienza ma soprattutto smettiamola di attaccare lo scienziato o l'organizzazione scientifica perchè il risultato di uno studio non ci piace . Lo ha detto oggi all'Ansa il direttore esecutivo dell'Agenzia europea per …	parassiti-monitoraggio tecnologico/efsa	www.gazzettadiparma.it	web	2	0	0	2	425619
00000038763	2017/03/03	http://www.comunicati-stampa.net/com/il-19-aprile-torna-mct-tecnologie-per-l-alimentare.html	Il 19 aprile torna mcT Tecnologie per l'Alimentare	Il 19 aprile torna mcT Tecnologie per l'Alimentare March 3 2017 CORRELATI: A Milano l'evento dedicato alle soluzioni per le tecnologie food&bev E' di scena il prossimo 19 aprile a Milano la nuova edizione di mcT Tecnologie per l'Alimentare, giornata verticale dedicata a tutti gli operatori professionali del settore Food & Beverage. mcT Alimentare, che godrà della contemporaneità di mcT Visione e …	alimentare-tecnologie/mct-evento	www.comunicati-stampa.net	web	0	0	0	0	43750
00000038767	2017/03/03	http://www.noinotizie.it/03-03-2017/puglia-251-prodotti-tradizionali-nove-dop-29-vini-doc/	Puglia: 251 prodotti tradizionali, nove dop e 29 vini doc	Da alcuni giorni in corso le fasi di sgombero Puglia: 251 prodotti tradizionali, nove dop e 29 vini doc Coldiretti, "è fra le prime tre regioni produttrici di cibo biologico". Dati diffusi in occasione della Giornata mondiale della Natura 3 marzo 2017 | Rubrica: Archivio , Attualità , Comunicati , Cronaca Tag: Puglia Di seguito il comunicato di Coldiretti Puglia: La Puglia può contare su 251 prod…	giornata mondiale natura-puglia/coldiretti	www.noinotizie.it	web	4	0	0	4	30769
00000038891	2017/03/03	https://plus.google.com/105424527171448760417/posts/PJJ3B4pYGXk	maria franca pinna - Dai test in laboratorio di 65 campioni di imballaggi alimentari, di cui 13 di provenienza italiana, ...	Dai test in laboratorio di 65 campioni di imballaggi alimentari, di cui 13 di provenienza italiana, risulta che i composti fluorurati "sono intenzionalmente usati per il trattamento delle superfici degli imballaggi in carta e cartone". Il tenore in fluoro organico "eccede in 63 campioni su 65 il valore limite raccomandato dall'Autorità danese per la sicurezza alimentare, all'avanguardia sulla tut…	imballaggi alimenti-sostanze nocive/altroconsumo	GP maria franca pinna (105424527171448760417)	googleplus	1	0	0	1	1994
00000038925	2017/03/03	http://www.facebook.com/80761643174/posts/10154487152633175	Fondazione Umberto Veronesi	In un rapporto pubblicato di recente dall'Autorità europea per la sicurezza alimentare (EFSA), emerge come in Italia la resistenza agli antibiotici si mantenga purtroppo tra le più elevate in Europa. Facciamo, quindi, chiarezza sull'antibiotico-resistenza, una delle emergense sanitarie del terzo millennio.	antibiotico resistenza/efsa-rapporto	FB Fondazione Umberto Veronesi (80761643174)	facebook	331	3	219	109	382503
00000039232	2017/03/03	http://twitter.com/CityNews_it/statuses/837694456618860545	CityNews_it@twitter.com (CityNews)	#Torino Controlli sulle piste da sci, sequestrati 70 chili di carne e pasta scaduta https://t.co/o4nbMDcSbp https://t.co/fOUvRMDz75	frode alimenti rifugi/sauze d-olux	TW CityNews_it@twitter.com (CityNews)	twitter	0	0	0	0	2568
00000039276	2017/03/03	http://twitter.com/Notizie_Torino/statuses/837693575727034372	Notizie_Torino@twitter.com (Notizie Torino)	Torino Today: Controlli sulle piste da sci, sequestrati 70 chili di carne e pasta scaduta https://t.co/1LexSFx3fl #torino	frode alimenti rifugi/sauze d-olux	TW Notizie_Torino@twitter.com (Notizie Torino)	twitter	0	0	0	0	7913
00000039444	2017/03/06	http://it.sott.net/article/1690-E-ufficiale-il-glifosato-contenuto-nella-pasta-provoca-la-Sla-e-il-morbo-di-Alzheimer	E' ufficiale: il glifosato contenuto nella pasta provoca la Sla e il morbo di Alzheimer	dom, 05 mar 2017 17:44 UTC Lo si può leggere in uno studio del Massachusetts Institute of Technology (Mit). La seconda notizia, non meno importante della prima, è che l'associazione di produttori di grano duro del Sud Italia GranoSalus promuoverà autonomamente l'analisi chimica sui prodotti derivati dal grano (pasta, pane e altro). E li renderà pubblici pubblicandoli sulla rete. Sapremo finalment…	glisofato-pane-pasta/massachusetts institute technology	it.sott.net	web	0	0	0	0	1794871
00000039469	2017/03/06	http://www.cosmopolitan.it/benessere-salute/diete/a116801/farina-di-mandorle-proprieta-benefici/	Farina di mandorle: propriet&#224; e benefici	Questo sito utilizza cookie, inclusi cookie di terze parti. Alcuni cookie ci aiutano a migliorare la navigazione nel sito, altri sono finalizzati a inviare messaggi pubblicitari mirati. Continuando la navigazione nel sito acconsenti al loro impiego in conformità alla nostra Cookie Policy , che ti invitiamo pertanto a consultare. Accedendo alla nostra Cookie Policy , inoltre, potrai negare il cons…	farina mandorle/info	www.cosmopolitan.it	web	5	0	0	5	258823
00000039494	2017/03/06	http://www.artimondo.it/magazine/solfiti-vini/	Quali vini contengono meno solfiti? Differenza tra bianchi e rossi	Home Curiosità Quali vini contengono meno solfiti? Le differenza tra bianchi e rossi Quali vini contengono meno solfiti? Le differenza tra bianchi e rossi Scritto il 5 marzo 2017 da Lucia Resta in Curiosità , Prodotti // 0 Commenti Tweet I solfiti sono degli ioni composti da zolfo e ossigeno e sono prodotti naturalmente dal vino, sotto forma di anidride solforosa, durante il processo di fermentaz…	vino-solfiti/info	www.artimondo.it	web	0	0	0	0	104347
00000039529	2017/03/06	http://www.deabyday.tv/genitori-e-bambini/primi-mesi/article/2467/Baby-Gnam--a-Firenze-arriva-il-servizio-di-pappe-a-domicilio-per-neonati.html	Baby Gnam: a Firenze arriva il servizio di pappe a domicilio per neonati	baby gnam Ordinare la cena a casa è ormai una consuetudine abituale per la maggior parte degli italiani. Ma se oltre a pizza e cibo etnico si potesse ordinare anche una cenetta bio per il bebè? A Firenze oggi è davvero possibile. Baby Gnam è infatti il primo servizio che permette di ordinare pappe fresche a domicilio. L'idea nasce dalle esigenze di una mamma desiderosa di offrire al proprio picco…	pappe-domicilio/baby gnam-firenze	www.deabyday.tv	web	0	0	0	0	166666
00000039531	2017/03/06	http://www.ilfattoalimentare.it/tonno-rosso-additivi-problemi.html	Tonno: molte le problematiche legate al pesce pi&#249; consumato	Recensioni & Eventi Home / Controlli e Frodi / Tonno: rosso o pinne gialle? Molte le problematiche legate al pesce più consumato: additivi vietati, pesca abusiva e sindrome sgombroide Tonno: rosso o pinne gialle? Molte le problematiche legate al pesce più consumato: additivi vietati, pesca abusiva e sindrome sgombroide Redazione Il Fatto Alimentare 6 marzo 2017 Controlli e Frodi Lascia un comment…	additivi-pesce/eurofishmarket	www.ilfattoalimentare.it	web	0	0	0	0	318840
00000039561	2017/03/06	http://www.ladyblitz.it/salute/resistenza-agli-antibiotici-68-morti-al-giorno-in-europa-1650117/	Resistenza agli antibiotici, 68 morti al giorno in Europa	Resistenza agli antibiotici, 68 morti al giorno in Europa Pubblicato il 6 marzo 2017 10.00 | Ultimo aggiornamento: 3 marzo 2017 15.08 Tags: antibiotici O gni giorno in Europa 68 persone muoiono a causa di infezioni provocate da batteri diventati ormai resistenti agli antibiotici. La conferma di un timore non nuovo arriva dall'ultimo rapporto curato dall'Autorità europea per la sicurezza alimentar…	antibiotico resistenza/efsa-rapporto	www.ladyblitz.it	web	3	0	0	3	130769
00000039592	2017/03/06	http://www.giornalettismo.com/archives/2207557/iene-sushi-ristoranti-all-you-can-eat-prezzi-costo-bassi/	Le Iene e il sushi nei ristoranti 'All you can eat' a basso costo	di Redazione In un servizio del programma di Italiauno i dubbi sul pesce crudo a costo minimo Il sushi che mangiamo nei ristoranti che propongono prezzi estremamente bassi è sicuro? A questa domanda ha provato a dare risposta un servizio de Le Iene realizzato da Nadia Toffa e mandato in onda nella puntata di ieri. L'inviata del programma di Italiauno si è recata in 8 diversi locali ‘All you can e…	sushi-all you can eat/iene-tv	www.giornalettismo.com	web	61	0	0	61	383116
00000039593	2017/03/06	http://www.newsly.it/le-iene-servizio-nadia-toffa-sushi-sicurezza-alimentare-5-marzo-2017-video	Le Iene, Servizio Nadia Toffa: Sushi e Sicurezza Alimentare (Video 5 marzo 2017)	Le Iene, Servizio Nadia Toffa: Sushi e Sicurezza Alimentare (Video 5 marzo 2017) Il servizio di Nadia Toffa sugli "All you can eat" milanesi. di tweet Servizio destinato a fare successo quello proposto da Nadia Toffa nella puntata del 5 marzo 2017 de Le Iene (link al video in basso). L'argmento è il sushi e la sicurezza alimentare legata ai ristoranti "all you can eat", dove si può mangiare di tu…	sushi-all you can eat/iene-tv	www.newsly.it	web	0	0	0	0	156250
00000039597	2017/03/06	http://tvzap.kataweb.it/news/195048/le-iene-show-cosa-mangiamo-con-il-sushi-all-you-can-eat/	Le Iene show: cosa mangiamo con il sushi all you can eat	di Redazione Tvzap Inchiesta di Nadia Toffa nella puntata in onda domenica 5 marzo in prima serata su Italia 1 L'appuntamento de Le Iene Show condotto da Nadia Toffa, Andrea Agresti, Paolo Calabresi, Giulio Golia e Matteo Viviani in onda domenica 5 marzo in prima serata su Italia 1 ha riservato numerose sorprese, a cominciare dall'inchiesta sul "sushi all you can eat" di Nadia Toffa. Tra i serviz…	sushi-all you can eat/iene-tv	tvzap.kataweb.it	web	5	0	0	5	7006369
00000039612	2017/03/06	http://twitter.com/maxkava/statuses/838654296652713986	maxkava@twitter.com (Massimo Cavazzini)	Chissà se @Coopitalia ha mandato qualcuno a togliere gli alimenti scaduti dagli scaffali, in fondo son "solo" due s… https://t.co/BG72wVtoju	cibo scaduto-segnalazione/coopitalia	TW maxkava@twitter.com (Massimo Cavazzini)	twitter	18	0	0	18	23600
00000039619	2017/03/06	http://www.direttanews24.com/inchiesta-delle-iene-ecco-cosa-mangi-davvero-nei-ristoranti-all-you-can-eat/	Inchiesta delle Iene: ecco cosa mangi davvero nei ristoranti &quot;all you can eat&quot;	tweet Questa sera in prima serata su Italia 1, tra i servizi delle Iene Show, con Nadia Toffa, Andrea Agresti, Paolo Calabresi, Giulio Golia e Matteo Viviani, uno sui cosiddetti ristoranti "All you can eat", ovvero dove, sia a pranzo che a cena, è possibile mangiare senza limiti spendendo un esiguo prezzo fisso. La maggior parte di questi esercizi serve cibo giapponese, tra cui il sushi. È possib…	sushi-all you can eat/iene-tv	www.direttanews24.com	web	931	0	0	931	500000
00000039625	2017/03/06	http://www.freshplaza.it/article/89038/SCF,-dalla-Sicilia-arriva-il-packaging-innovativo-per-lortofrutta	SCF, dalla Sicilia arriva il packaging innovativo per l'ortofrutta	Fonte: Google News SCF, dalla Sicilia arriva il packaging innovativo per l'ortofrutta Il Gruppo Scurria è presente sul mercato del polistirolo da oltre 30 anni, con una lunga esperienza nell'edilizia. Oggi, con la SCF Packaging, è divenuto anche leader del settore degli imballaggi per il trasporto di prodotti agroalimentari. Il successo in quest'ultimo settore è scaturito dalla qualità e varietà …	packaging innovativo-eps/gruppo scurria	www.freshplaza.it	web	0	0	0	0	105555
00000039705	2017/03/06	http://www.sardanews.it/304739-i-pomodori-cinesi-invadono-la-sardegna-coldiretti-%E2%80%9Cconcorrenza-sleale-per-i-prodotti-di-qualit%C3%A0-sardi%E2%80%9D	I pomodori cinesi invadono la Sardegna. Coldiretti: &quot;Concorrenza sleale per i prodotti di qualit&#224; sardi&quot;	Email L'invasione di pomodoro cinese, che nel 2016 ha visto sbarcare in Italia circa 100 milioni di chili di concentrato, con un aumento del 43%: quantità pari a circa il 20% della produzione nazionale in pomodoro fresco equivalente, penalizza anche le piccole produzioni sarde. Nell'isola, infatti, sono 320 mila, in media, i quintali di pomodoro da industria che si producono, prodotti in circa 40…	pomodoro-importazioni cina/sardegna	www.sardanews.it	web	0	0	0	0	16666
00000039707	2017/03/06	http://www.labarbagia.net/notizie/attualita/11389/coldiretti-invasione-di-pomodoro-cinese-concorrenza-sleale-per-i-prodotti-di-qualita-sardi	Coldiretti. Invasione di pomodoro cinese. Concorrenza sleale per i prodotti di qualit&#224; sardi	Piattaforma di informazione locale affiliata al network cittanet Questo articolo può essere letto su www.labarbagia.net labarbagia.net è una piattaforma di informazione locale affiliata al network Cittanet Rimani sempre aggiornato sulle notizie di labarbagia.net Diventa nostro Fan su Facebook! Spazio Aperto è uno spazio offerto alla città, alle associazioni, agli enti, a quanti intendono partecip…	pomodoro-importazioni cina/sardegna	www.labarbagia.net	web	3	0	0	3	6666
00000039712	2017/03/06	http://www.castedduonline.it/sardegna/campidano/45232/sardegna-l-invasione-del-pomodoro-cinese-mette-a-rischio-l-agricoltura.html	Sardegna,l'invasione del pomodoro cinese mette a rischio l'agricoltura	Pubbliredazionali Sardegna,l'invasione del pomodoro cinese mette a rischio l'agricoltura L'invasione di pomodoro cinese, che nel 2016 ha visto sbarcare in Italia circa 100 milioni di chili di concentrato, con un aumento del 43%: quantità pari a circa il 20% della produzione nazionale in pomodoro fresco equivalente, penalizza anche le piccole produzioni sarde Autore: Redazione Casteddu Online il 0…	pomodoro-importazioni cina/sardegna	www.castedduonline.it	web	100	0	0	100	305263
00000039714	2017/03/06	http://www.buongiornoalghero.it/contenuto/0/11/93363/il-pomodoro-cinese-invade-l-italia-arriva-via-mare-e-viene-rilavorato-in-italia	Il pomodoro cinese invade l'Italia, arriva via mare e viene rilavorato in Italia	Tweet Il pomodoro cinese invade l'Italia, arriva via mare e viene rilavorato in Italia L'invasione di pomodoro cinese, che nel 2016 ha visto sbarcare in Italia circa 100 milioni di chili di concentrato, con un aumento del 43%: quantità pari a circa il 20% della produzione nazionale in pomodoro fresco equivalente, penalizza anche le piccole produzioni sarde. Nell'isola, infatti, sono 320 mila, in …	pomodoro-importazioni cina/sardegna	www.buongiornoalghero.it	web	6	0	0	6	7142
00000039727	2017/03/06	http://olbia.sardegnareporter.it/business/coldiretti-invasione-pomodoro-cinese/	Coldiretti. Invasione di pomodoro cinese	Home / Business / Coldiretti. Invasione di pomodoro cinese Coldiretti. Invasione di pomodoro cinese Di La Redazione pubblicato il 6 marzo 2017 0 commenti L'invasione di pomodoro cinese, che nel 2016 ha visto sbarcare in Italia circa 100 milioni di chili di concentrato, con un aumento del 43%: quantità pari a circa il 20% della produzione nazionale in pomodoro fresco equivalente, penalizza anche l…	pomodoro-importazioni cina/sardegna	olbia.sardegnareporter.it	web	0	0	0	0	9090
00000039734	2017/03/06	http://www.ilfattoalimentare.it/cocktail-pesticidi-pan-efsa.html	Pesticidi: per PAN i cittadini Ue non sono tutelati dai cocktail di sostanze pericolose	Recensioni & Eventi Home / Sicurezza Alimentare / I cittadini europei ancora senza protezione dai cocktail di pesticidi. Pesticide Action Network Europe contro le inerzie dell'Efsa I cittadini europei ancora senza protezione dai cocktail di pesticidi. Pesticide Action Network Europe contro le inerzie dell'Efsa Beniamino Bonardi 6 marzo 2017 Sicurezza Alimentare Lascia un commento 1 Visto Secondo …	pesticidi/paneurope	www.ilfattoalimentare.it	web	0	0	0	0	318840
00000039735	2017/03/06	http://www.movimento5stelle.it/parlamentoeuropeo/2017/03/ci-vogliono-imporre.html	Ci vogliono imporre cibo spazzatura #IoNonMangioCarneAgliOrmoni	Pubblicato Lunedì 6 Mar 2017 in Lavoro, mercato e cultura INTA 06.03.17 11:40 Dalle ceneri del moribondo Ttip stanno nascendo ricatti e forzature dagli esiti imprevedibili. Uno di questi riguarda la carne agli ormoni. Gli Stati Uniti hanno avviato un'inchiesta che potrebbe portare alla riattivazione delle sanzioni commerciali contro l'Europa: l'industria americana vuole importare la carne con gli…	carne ormoni/probabili ritorsioni usa vs ue	www.movimento5stelle.it	web	1128	0	0	1128	503289
00000039737	2017/03/06	http://twitter.com/DanielaAiuto/statuses/838710958163955712	DanielaAiuto@twitter.com (Daniela Aiuto)	CARNE AGLI ORMONI? NO GRAZIE! FERMIAMOLI! #IoNonMangioCarneAgliOrmoni https://t.co/rnaUo5uHwR	carne ormoni/probabili ritorsioni usa vs ue	TW DanielaAiuto@twitter.com (Daniela Aiuto)	twitter	1	0	0	1	3951
00000039749	2017/03/06	http://twitter.com/tamburrano/statuses/838710885149523974	tamburrano@twitter.com (Dario Tamburrano)	RT @M5S_Europa: VOGLIONO RIEMPIRCI DI CARNE AGLI ORMONI! Fermiamoli, non possiamo cedere al ricatto. #IoNonMangioCarneAgliOrmoni https://t.…	carne ormoni/probabili ritorsioni usa vs ue	TW tamburrano@twitter.com (Dario Tamburrano)	twitter	113	0	0	68	4846
00000039751	2017/03/06	http://papaverirossi.blog.tiscali.it/2017/03/06/greenpeace-cibo-convenzionale-vs-cibo-biologico-06032017-di-triskel182/	Greenpeace: Cibo Convenzionale vs Cibo Biologico	6 Marzo 2017 papaverirossi Lascia un commento Vai ai commenti Questa famiglia giapponese si è sottoposta ad un esperimento: 10 giorni di dieta con alimenti convenzionali, seguiti da 10 giorni con alimenti esclusivamente biologici. I livelli di pesticidi nel corpo dopo pochi giorni si sono sensibilmente ridotti. Un'alimentazione basata su prodotti locali, di stagione, senza pesticidi, è un bene pe…	dieta alimenti convenzionali-bio/greenpeace	papaverirossi.blog.tiscali.it	web	0	0	0	0	7233333
00000039754	2017/03/06	http://twitter.com/M5S_Europa/statuses/838710442063192064	M5S_Europa@twitter.com (M5S Europa)	VOGLIONO RIEMPIRCI DI CARNE AGLI ORMONI! Fermiamoli, non possiamo cedere al ricatto. #IoNonMangioCarneAgliOrmoni… https://t.co/IunGlGSOvT	carne ormoni/probabili ritorsioni usa vs ue	TW M5S_Europa@twitter.com (M5S Europa)	twitter	68	0	0	68	17800
00000039764	2017/03/06	http://milano.fanpage.it/l-inchiesta-delle-iene-sul-sushi-all-you-can-eat-a-milano-pesce-pessimo-in-5-ristoranti-su-8/	L'inchiesta delle Iene sul sushi All you can eat a Milano pesce pessimo in 5 ristoranti su 8	di Francesco Loiacono Sta facendo molto discutere in rete un'inchiesta della trasmissione televisiva "Le Iene" sui ristoranti di sushi milanese che propongono l'offerta "All you can eat", cioè quelli dove a prezzo fisso si può mangiare quanto si vuole. Nel servizio andato in onda nella puntata di ieri, domenica 5 marzo, a firma di Nadia Toffa, viene messa sotto accusa la qualità degli alimenti se…	sushi-all you can eat/iene-tv	milano.fanpage.it	web	781	0	0	781	5180327
00000039773	2017/03/06	http://it.blastingnews.com/cronaca/2017/03/sushi-pieno-di-batteri-nei-ristoranti-il-servizio-de-le-iene-001526531.html	Sushi pieno di batteri nei ristoranti: il servizio de Le Iene	- Esperto di Tv e Gossip P. GENNARINO Vota la news Sushi pieno di batteri nei ristoranti: il servizio de Le Iene L'inviata Nadia Toffa ha fatto una scoperta sconcertante riguardante il pesce crudo servito nei ristoranti milanesi. Le Iene, servizio sul sushi servito nei ristoranti milanesi. Pubblicità #sushi sì, sushi no. Ormai non bisogna più spendere molto, come in passato, per consumare del pes…	sushi-all you can eat/iene-tv	it.blastingnews.com	web	0	0	0	0	17837837
00000039776	2017/03/06	http://twitter.com/OggiScienza/statuses/838744159443902466	OggiScienza@twitter.com (Oggi Scienza)	Non solo nutrizione ma sicurezza alimentare: ecco tre delle sostanze finite sotto la lente di ingrandimento https://t.co/HqNRV5yPiG	alimentazione-chimica/efsa	TW OggiScienza@twitter.com (Oggi Scienza)	twitter	2	0	0	2	64500
00000039777	2017/03/06	http://www.regione.piemonte.it/web/index.php/news-ansa/new/6899-cinghiale-segnala-inquinanti-radioattivi	Cinghiale segnala inquinanti radioattivi	6 Marzo 2017 Studio dell'Istituto Zooprofilattico di Torino (ANSA) - TORINO, 6 MAR - Il cinghiale come segnalatore della presenza di inquinanti radioattivi: anche di questo si parlerà nell'incontro che il 10 marzo, nella sede dell' Istituto Zooprofilattico di Torino, riunirà esperti da tutta Italia. Tema all'ordine del giorno: il cinghiale. Si parlerà di sicurezza alimentare, difficile convivenza…	inquinanti radioattivi-segnalazione/cinghiali-izs torino	www.regione.piemonte.it	web	0	0	0	0	236593
00000039785	2017/03/06	http://www.si24.it/2017/03/06/imballaggi-alimentari-dei-fast-food-lallarme-contengono-sostanze-tossiche/367385/	Imballaggi alimentari dei fast food, l'allarme: &quot;Contengono sostanze tossiche&quot;	Sei in: Salute > Imballaggi alimentari dei fast food, l'allarme: "Contengono sostanze tossiche" salute di Egidio Villa . Categoria: Salute Gli imballaggi alimentari per pizze, panini e patatine utilizzati nei fast food contengono sostanze tossiche dannose per la salute e per le donne in gravidanza. Lo studio, lanciato dall'associazione Altroconsumo, è stato condotto per l'Italia insieme ad altre …	imballaggi alimenti-sostanze nocive/altroconsumo	www.si24.it	web	7	0	0	7	208333
00000039800	2017/03/06	http://www.cronacaqui.it/torino/cinghiali-pericolo-risorsa-segnalano-gli-inquinanti-radioattivi.html	Cinghiali, sentinelle dell'ambiente: segnalano gli inquinanti radioattivi	All'Istituto Zooprofilattico di Torino, il 10 marzo, esperti da tutta Italia Cinghiali, sentinelle dell'ambiente: segnalano gli inquinanti radioattivi Uno studio dimostra l'importanza di questi animali. Si stima che ogni anno in Piemonte, Liguria e Valle d'Aosta ne vengano abbattuti circa 25.000 redazione web- 06 marzo 2017 15:09 Cinghiali, sentinelle dell'ambiente: segnalano gli inquinanti radio…	inquinanti radioattivi-segnalazione/cinghiali-izs torino	www.cronacaqui.it	web	15	0	0	15	61111
00000039801	2017/03/06	http://www.actiionweb.com/2017/03/06/inchiesta-choc-delle-iene-cosa-mangi-davvero-nei-ristoranti-all-you-can-eat/	INCHIESTA CHOC DELLE IENE: ECCO COSA MANGI DAVVERO NEI RISTORANTI &quot;ALL YOU CAN EAT&quot;	Inchiesta delle Iene: ecco cosa mangi davvero nei ristoranti "all you can eat" Questa sera in prima serata su Italia 1, tra i servizi delle Iene Show, con Nadia Toffa, Andrea Agresti, Paolo Calabresi, Giulio Golia e Matteo Viviani, uno sui cosiddetti ristoranti "All you can eat", ovvero dove, sia a pranzo che a cena, è possibile mangiare senza limiti spendendo un esiguo prezzo fisso. La maggior p…	sushi-all you can eat/iene-tv	www.actiionweb.com	web	24	0	0	24	85714
00000039803	2017/03/06	http://www.lastampa.it/2017/03/06/cronaca/non-solo-danni-i-cinghiali-segnalano-gli-inquinanti-radioattivi-xHDXLIHaERovtn94isMqJM/pagina.html	Non solo danni: i cinghiali segnalano gli inquinanti radioattivi	Ultima modifica il 06/03/2017 alle ore 15:59 alessandro mondo TORINO Non sono soltanto autori di danni alle coltivazioni e causa di incidenti stradali. I tanto vituperati cinghiali rappresentano anche un prezioso indicatore ambientale, con risvolti inediti: compresa la possibilità di segnalare inquinanti radioattivi. IL BILANCIO Alcuni studi in questo senso saranno presentati venerdì, in occasion…	inquinanti radioattivi-segnalazione/cinghiali-izs torino	www.lastampa.it	web	35	0	0	35	10220588
00000039807	2017/03/06	http://www.cn24tv.it/news/150096/sostanze-tossiche-negli-imballaggi-alimenti-la-denuncia-del-comitato-consumatori.html	Sostanze tossiche negli imballaggi alimenti. La denuncia del Comitato consumatori	Sostanze tossiche negli imballaggi alimenti. La denuncia del Comitato consumatori 6 marzo 2017, 11:46 Calabria Sanità Sostanze tossiche per ambiente e salute all'interno degli imballaggi destinati agli alimenti. È l'allarme lanciato dal Comitato difesa dei consumatori che ha deciso di scrivere una lettera al Ministro della Salute Beatrice Lorenzin e informativa all'Assessorato Calabrese. "Si chia…	imballaggi alimenti-sostanze nocive/altroconsumo	www.cn24tv.it	web	2	0	0	2	63157
00000039824	2017/03/06	http://www.meteoweb.eu/2017/03/ambiente-focus-sul-cinghiale-a-torino-segnala-gli-inquinanti-radioattivi/866056/	Ambiente: focus sul cinghiale a Torino, segnala gli inquinanti radioattivi	Video Ambiente: focus sul cinghiale a Torino, segnala gli inquinanti radioattivi Il cinghiale diventa segnalatore della presenza di inquinanti radioattivi: si parlerà anche di questo nell'incontro previsto per il 10 marzo, nella sede dell' Istituto Zooprofilattico di Torino A cura di Antonella Petris 6 marzo 2017 - 13:27 Il cinghiale diventa segnalatore della presenza di inquinanti radioattivi: s…	inquinanti radioattivi-segnalazione/cinghiali-izs torino	www.meteoweb.eu	web	0	0	0	0	843537
00000039828	2017/03/06	http://www.dagospia.com/rubrica-29/cronache/farinetti-diavolo-prodotti-proposti-piattaforma-online-142880.htm	ma i prodotti che proposti sulla piattaforma online 'eataly' sono davvero al 100% italiani?	Patrizia Floder Reitter per "la Verità" Olio extravergine in vendita come Igp, ma sull'etichetta non c'è traccia dell'indicazione geografica protetta. Pomodori San Marzano di cui non si conosce la provenienza. Cioccolato di Modica, in realtà fatto con cacao del Perù. I prodotti che Oscar Farinetti, fedelissimo di Matteo Renzi, propone sulla sua piattaforma online Eataly sono davvero al 100% itali…	eataly-store on line/presunta ingannevolezza	www.dagospia.com	web	112	0	0	112	3951807
00000039833	2017/03/06	http://www.ansa.it/piemonte/notizie/2017/03/06/cinghiale-segnala-inquinanti-radioattivi_6bc59ee2-ac4d-4743-a922-4ccdd186d602.html	Cinghiale segnala inquinanti radioattivi	Scrivi alla redazione Archiviato in (ANSA) - TORINO, 6 MAR - Il cinghiale come segnalatore della presenza di inquinanti radioattivi: anche di questo si parlerà nell'incontro che il 10 marzo, nella sede dell' Istituto Zooprofilattico di Torino, riunirà esperti da tutta Italia. Tema all'ordine del giorno: il cinghiale. Si parlerà di sicurezza alimentare, difficile convivenza con le coltivazioni, ca…	inquinanti radioattivi-segnalazione/cinghiali-izs torino	www.ansa.it	web	5	0	0	5	11954022
00000039841	2017/03/06	http://twitter.com/LibridItalia/statuses/838755776512552960	LibridItalia@twitter.com (Libri d'Italia)	Reggio, igiene e sicurezza alimentare: il nuovo libro di Antonio Paolillo... #LibridaLeggere #Libro https://t.co/mkIrQiLJIO	igiene alimentare/paolillo-volume	TW LibridItalia@twitter.com (Libri d'Italia)	twitter	1	0	0	1	1984
00000039843	2017/03/06	http://www.forexinfo.it/Sushi-fa-bene-o-fa-male-Calorie-proprieta-rischi	Sushi: fa bene o fa male? Calorie, propriet&#224; e rischi del pesce crudo	Sushi: fa bene o fa male? Calorie, proprietà e rischi del pesce crudo 6 Marzo 2017 - 18:30 Il sushi fa bene o male? Quante calorie ha? E che proprietà? Quali sono i rischi di mangiare del pesce crudo? Vi rispondiamo in questa guida, proponendovi anche il video del servizio condotto da Nadia Toffa de Le Iene. CONDIVIDI Il sushi fa bene o male? Quante calorie ha? E soprattutto, quali sono i rischi …	sushi-all you can eat/iene-tv	www.forexinfo.it	web	0	0	0	0	2382113
00000039849	2017/03/06	http://www.parmadaily.it/300532/parma-alimentare-a-tokyo-per-foodex-japan/	Parma Alimentare a Tokyo per Foodex Japan	Parma Alimentare a Tokyo per Foodex Japan Pubblicato il 6 marzo 2017 A distanza di pochi giorni dalla trasferta a Dubai, Parma Alimentare è impegnata in una nuova missione business per promuovere l'industria alimentare parmense e il brand Parma. Dal 7 al 10 marzo, infatti, Parma Alimentare è a Tokyo per partecipare a Foodex Japan: forte di 3.250 espositori e di 77.000 visitatori professionali, es…	parma alimentare/foodex japan	www.parmadaily.it	web	1	0	0	1	50000
00000039853	2017/03/06	http://retenews24.it/uid-55-mangiare-a-all-you-can-eat-allarme-virus-echerichia-coli-e-staffilococco/	Allarme Escherichia Coli e Stafilococco nei ristoranti pi&#249; frequentati. Lo rivela l'inchiesta delle Iene.	Mangiare a "All you can eat". Allarme virus Escherichia coli e stafilococco direzione 6 marzo 13:28 507 Domani, domenica 5 marzo in prima serata su Italia 1, tra i servizi delle Iene Show, con Nadia Toffa, Andrea Agresti, Paolo Calabresi, Giulio Golia e Matteo Viviani, uno sui cosiddetti ristoranti "All you can eat", ovvero dove, sia a pranzo che a cena, è possibile mangiare senza limiti spendend…	sushi-all you can eat/iene-tv	retenews24.it	web	9	0	0	9	315384
00000039854	2017/03/06	http://www.romatoday.it/cronaca/sushi-all-you-can-eat-dove-andare.html	Il ristorante giapponese che denuncia: &quot;Attenzione al sushi che mangiamo&quot;	Cronaca Il ristorante giapponese che denuncia: "Attenzione al sushi che mangiamo" Nadia Toffa ha analizzato per Le Iene il pesce servito da alcuni all you can eat di Milano, per poi intervista Ricardo Takamitsu chef del ristorante Sambamaki di Roma Redazione I più letti di oggi 1 Movida, blitz antidroga: via dalla piazza 31kg di hashish, shaboo e cocaina "Attenzione al sushi che mangiamo". L'alla…	sushi-all you can eat/iene-tv	www.romatoday.it	web	696	0	0	696	956310
00000039862	2017/03/06	http://www.fao.org/partnerships/container/news-article/es/c/472883/	Legumi del Sud del mondo sulle tavole italiane grazie all'accordo FAO - Fertitecnica Colfiorito	Legumi del Sud del mondo sulle tavole italiane grazie all'accordo FAO - Fertitecnica Colfiorito 06/03/2017 - La FAO e Fertitecnica Colfiorito, azienda umbra leader nel mercato italiano delle leguminose, hanno siglato oggi un accordo che porterà sugli scaffali dei supermercati italiani ed europei fagioli, ceci e lenticchie di qualità provenienti da cooperative agricole dei paesi in via di sviluppo…	legumi sud mondo/fao-fertitecnica	www.fao.org	web	0	0	0	0	7113207
00000039863	2017/03/06	http://www.targatocn.it/2017/03/06/mobile/leggi-notizia/argomenti/agricoltura/articolo/la-filiera-a-zero-emissioni-del-mirtillo-di-ortofruit-italia-diventa-case-history-internazion.html	La filiera a &quot;zero emissioni&quot; del mirtillo di Ortofruit Italia diventa case-history internazionale	lunedì 06 marzo 2017, 06:30 La filiera a "zero emissioni" del mirtillo di Ortofruit Italia diventa case-history internazionale Paschetta: "Ortofruit Italia è un sistema imprenditoriale green, che promuove efficienza agricola, redditività, ambiente e sicurezza alimentare". L'ultimo numero della docu-rivista internazionale "SUSTAINABILITY - The Journal of Record" (giunta al suo decimo anniversario …	mirtillo-fornitura demand-driven/ortofruit-saluzzo	www.targatocn.it	web	35	0	0	35	211111
00000039864	2017/03/06	http://www.datamanager.it/2017/03/attenzione-ai-cartoni-delle-pizze-contengono-sostanze-tossiche/	Attenzione ai cartoni delle pizze, alcuni contengono sostanze tossiche	Altroconsumo lancia l'allarme dopo test eseguiti su imballaggi usati in pizzerie e fast food L'allarme lanciato dall'associazione riguarda alcuni imballaggi alimentari , che conterrebbero sostanze tossiche per l'ambiente e per i consumatori. Altroconsumo ha condotto per l'Italia – insieme ad altre quattro associazioni indipendenti europee come Danish consumer council (Danimarca), Deco (Portogallo…	imballaggi alimenti-sostanze nocive/altroconsumo	www.datamanager.it	web	2	0	0	2	150000
00000039865	2017/03/06	http://it.blastingnews.com/tv-gossip/2017/03/le-iene-smascherano-le-pecche-del-sushi-low-cost-i-rischi-del-pesce-crudo-001477543.html	Le Iene smascherano le pecche del sushi low cost: i rischi del pesce crudo	Vota la news Le Iene smascherano le pecche del sushi low cost: i rischi del pesce crudo Ecco l'esito di una inchiesta condotta da Le Iene su alcuni locali di Milano che servono il Sushi a basso costo. L'inchiesta delle Iene sul Sushi servito a basso prezzo Pubblicità In un servizio trasmesso da '#Le Iene' nella puntata del 5 marzo si è parlato della qualità del cibo servito nei ristoranti giappon…	sushi-all you can eat/iene-tv	it.blastingnews.com	web	2	0	0	2	17837837
00000039866	2017/03/06	http://www.aise.it/commercio-estero/parma-alimentare-a-tokyo-per-foodex-japan/82856/157	PARMA ALIMENTARE A TOKYO PER FOODEX JAPAN	Sei in: Home / Economia italiana nel mondo / Commercio Estero PARMA ALIMENTARE A TOKYO PER FOODEX JAPAN 06/03/2017 - 14.22 Email Stampa PDF PARMA\ aise\ - A distanza di pochi giorni dalla trasferta emiratina a Dubai, Parma Alimentare è impegnata in una nuova missione business per promuovere l'industria alimentare parmense e il brand Parma. Dal 7 al 10 marzo, infatti, Parma Alimentare è a Tokyo pe…	parma alimentare/foodex japan	www.aise.it	web	0	0	0	0	26666
00000039869	2017/03/06	http://www.ilpiacenza.it/politica/comparto-suinicolo-foti-sostenere-adesione-allevatori-a-consorzi-di-tutela-del-marchio-italiano.html	Comparto suinicolo, Foti: &quot;Sostenere adesione allevatori a consorzi di tutela del marchio italiano&quot;	Politica Comparto suinicolo, Foti: "Sostenere adesione allevatori a consorzi di tutela del marchio italiano" Per contrastare la crisi del settore, in una interrogazione, il consigliere chiede alla Giunta di attivarsi per favorire la certificazione di filiera nazionale Redazione I più letti di oggi 1 Villanova, il sindaco Freddi: Ricandidarmi? La mia disponibilità c'è Nei giorni scorsi, a Mantova,…	consorzio garanzia suino italiano/costituzione	www.ilpiacenza.it	web	0	0	0	0	64000
00000039888	2017/03/07	http://www.guidaacquisti.net/cereali-integrali	Come scegliere i cereali integrali	acquistare cereali di una marca che produce solo quel tipo di alimenti. Tuttavia, la prima regola per scegliere i cereali integrali a scapito di quelli raffinati è senza dubbio leggere le etichette, facendo attenzione a non confonderle. Pertanto è bene prediligere solo quelle etichette o confezioni che riportano la dicitura "cereali integrali", avendo cura di accertare che quel prodotto non abbia…	cereali integrali-consumo/info	www.guidaacquisti.net	web	17	0	0	17	145454
00000039906	2017/03/07	http://www.tantasalute.it/articolo/franco-berrino-consigli-per-l-alimentazione-e-la-dieta-secondo-il-famoso-oncologo/63449/	Franco Berrino: consigli per l'alimentazione e la dieta secondo il famoso oncologo	whatsapp I consigli di Franco Berrino per l'alimentazione e la dieta: il famoso oncologo si è occupato di illustrare i principi base di un regime alimentare sano. Il professore è convinto che spesso il nostro organismo sviluppa alcune malattie anche gravi, come per esempio il cancro, proprio a causa di errori che compiamo nell'alimentazione. I suoi consigli sono diventati proverbiali e sono piutt…	alimentazione sana/regole	www.tantasalute.it	web	4	0	0	4	681159
00000039928	2017/03/07	http://it.blastingnews.com/salute/2017/03/dieta-mediterranea-utile-nel-prevenire-il-tumore-alla-mammella-ecco-perche-001528685.html	Dieta mediterranea utile nel prevenire il tumore alla mammella: ecco perch&#233;	- Esperto di Tv e Gossip M. Troisi Vota la news Dieta mediterranea utile nel prevenire il tumore alla mammella: ecco perché Stando a una ricerca olandese la dieta mediterranea sarebbe in grado anche di prevenire il cancro al seno Dieta mediterranea e tumore alla mammella Pubblicità I benefici della #dieta mediterranea per la salute sono noti ormai da tempo. La letteratura medica ogni anno si arri…	dieta mediterranea/universita maastricht	it.blastingnews.com	web	0	0	0	0	17837837
00000039934	2017/03/07	http://www.ilgiornaledelcibo.it/olio-di-cocco-alimentare/	Olio di cocco alimentare: pu&#242; sostituire quello di palma?	Attualità L'olio di cocco alimentare si sta accreditando come uno dei principali sostituti dell'olio di palma. A causa dell'elevato contenuto di grassi saturi, tuttavia, anche su questo ingrediente pesano le questioni legate alla salute. Abbiamo trattato molto attentamente i temi relativi all'olio di palma, come nel nostro articolo sulle ultime considerazioni dell'EFSA . In una precedente intervi…	olio di cocco/info	www.ilgiornaledelcibo.it	web	4	0	0	4	142857
00000039971	2017/03/06	http://www.facebook.com/168190229904123/posts/1368059383250529	Il Fatto Alimentare	Tonno: rosso o pinne gialle? Molte le problematiche irrisolte: additivi vietati, pesca abusiva e sindrome sgombroide goo.gl/i8DwrO	additivi-pesce/eurofishmarket	FB Il Fatto Alimentare (168190229904123)	facebook	11	0	7	4	143229
00000039997	2017/03/06	http://www.sardegnaoggi.it/Economia_e_Lavoro/2017-03-06/35198/Il_pomodoro_cinese_invade_lIsola_Sos_dai_produttori_del_Medio_Campidano_e_Oristanese.html	Il pomodoro cinese invade l'Isola. Sos dai produttori del Medio Campidano e Oristanese	lunedì, 06 marzo 2017 Il pomodoro cinese invade l'Isola. Sos dai produttori del Medio Campidano e Oristanese Nel 2016 lo sbarco di circa 100 milioni di chili di concentrato, fortemente penalizzate anche le piccole produzioni sarde. Grido di allarme da parte di decine di aziende: "Coltivazioni e vendite in calo, impossibile abbassare ancora i prezzi". CAGLIARI - L'invasione di pomodoro cinese, che…	pomodoro-importazioni cina/sardegna	www.sardegnaoggi.it	web	879	0	0	879	38461
00000040006	2017/03/07	http://www.ilgiornaledelcibo.it/come-riconoscere-il-pesce-fresco/	Come riconoscere il pesce fresco ed evitare frodi alimentari	Mangiare sano Pesce spacciato per un'altra specie, decongelato presentato come fresco e, infine, pesce adulterato. Le frodi ittiche , di cui vi abbiamo già raccontato, non sembrano destinate a fermarsi. L'ultima a Catania, dove pochi giorni fa due pescatori sono finiti in ospedale dopo essere entrati a contatto con una sostanza usata per mascherare la freschezza del pesce. La sofisticazione del p…	izs piemonte/campagna ok-pesce giusto	www.ilgiornaledelcibo.it	web	18	0	0	18	142857
00000040035	2017/03/07	http://www.efsa.europa.eu/it/press/news/170306-1	Nuove intuizioni sulla percezione pubblica della resistenza agli antimicrobici	Nuove intuizioni sulla percezione pubblica... 6 marzo 2017 Biological hazards Nuove intuizioni sulla percezione pubblica della resistenza agli antimicrobici Pensate che si faccia abbastanza per controllare o prevenire l'abuso di antibiotici negli animali da allevamento? Gli antibiotici sono efficaci sui virus? Sono queste alcune delle domande che l'EFSA ha rivolto ad allevatori, veterinari e cons…	antimicrobici/efsa-sondaggio	www.efsa.europa.eu	web	1	0	0	1	22492668
00000040043	2017/03/07	http://it.paperblog.com/glifosato-anche-la-toscana-verso-il-bando-3490520/	Glifosato: anche la Toscana verso il bando	Glifosato: anche la Toscana verso il bando Creato il 06 marzo 2017 da Informasalus @informasalus La Toscana contro il glifosato, l'erbicida più utilizzato al mondo che lo Iarc considera probabile cancerogeno Il Consiglio Regionale della Toscana ha approvato all'unanimità la mozione "Principio di precauzione e glifosato" presentata da Sì Toscana a Sinistra, che ha spiegato: "La mozione impegna la …	glisofato/principio precauzione-toscana	it.paperblog.com	web	0	0	0	0	755725
00000040061	2017/03/06	http://www.thesocialpost.it/2017/03/06/escherichia-coli-usa-carne/	Escherichia coli: in USA ritirate tonnellate di carne	6 marzo 2017 Escherichia coli: USA ritira tonnellate di carne Un'allerta alimentare ha colpito gli Stati Uniti, dove 40mila tonnellate di carne sono state ritirate per possibile presenza di escherichia coli Condividi 0 L'escherichia coli rappresenta una preoccupante minaccia nell'alimentazione odierna, dall'Italia all'estero. Negli Stati Uniti, una grande società produttrice di carne ha ordinato …	ritiro carne-allarme escherichia coli/usa	www.thesocialpost.it	web	1	0	0	1	682432
00000040081	2017/03/07	http://www.facebook.com/182032081880086/posts/1299962693420347	IlVelino/AGV	Sicurezza alimentare, Cosenza: Gdf sequestra oltre 1000 quintali patateErano conservate in ambienti privi di idonea verifica igienico-sanitaria. ilvelino.it	sequestro patate/cosenza	FB IlVelino/AGV (182032081880086)	facebook	1	0	1	0	3268
00000040089	2017/03/07	http://www.quotidianodelsud.it/calabria/cronache/cronaca/2017/03/07/mancato-rispetto-norme-igieniche-sanitarie-sequestrati-oltre	Mancato rispetto delle norme igieniche e sanitarie Sequestrati oltre mille quintali di patate a Cosenza	Tempo di lettura: 0 minuti 48 secondi COSENZA - Oltre mille quintali di patate conservate in ambienti privi di idonea verifica igienico-sanitaria. Lo hanno scoperto i militari della guardia di finanza del Comando provinciale di Cosenza che hanno sequestrato tutto il materiale, in gran parte d'importazione. Le verifiche dei finanzieri hanno permesso di accertare che, in violazione degli obblighi c…	sequestro patate/cosenza	www.quotidianodelsud.it	web	45	0	0	45	127777
00000040092	2017/03/07	http://www.lametino.it/Cronaca/sicurezza-alimentare-gdf-cosenza-sequestra-oltre-mille-quintali-di-patate.html	Sicurezza alimentare, Gdf Cosenza sequestra oltre mille quintali di patate	Tweet Cosenza – Oltre mille quintali di patate, in gran parte d'importazione, conservate in ambienti privi di idonea verifica igienico-sanitaria, sono stati sequestrati dai finanzieri in provincia di Cosenza. In violazione degli obblighi comunitari a tutela del consumatore un grossista commercializzava prodotti ortofrutticoli omettendo le previste comunicazioni agli Organi di controllo, Regione C…	sequestro patate/cosenza	www.lametino.it	web	6	0	0	6	76470
00000040093	2017/03/07	http://www.italpress.com/orizzonte-salute/dati-statistici-per-strategie-di-prevenzione	DATI STATISTICI PER STRATEGIE DI PREVENZIONE	DATI STATISTICI PER STRATEGIE DI PREVENZIONE 6 marzo 2017 La prevenzione designa l'insieme dei provvedimenti atti a prevenire la diffusione di malattie e salvaguardare la tutela della salute nell'uomo. Le crescenti acquisizioni scientifiche e sociali hanno contribuito a creare, a monte, una metodologia e una mentalità preventiva, utili in vari settori della classificazione di malattie e capaci di…	prevenzione malattie/rapporto sanita	www.italpress.com	web	1	0	0	1	85714
00000040105	2017/03/07	http://www.agi.it/regioni/calabria/2017/03/07/news/sicurezza_alimentare_gdf_sequestra_oltre_1000_quintali_patate-1557078/	Sicurezza alimentare: Gdf sequestra oltre 1000 quintali patate	Sicurezza alimentare: Gdf sequestra oltre 1000 quintali patate TWEET (AGI) - Catanzaro, 7 mar. - I finanzieri del comando provinciale della guardia di finanza di Cosenza hanno sequestrato in provincia di Cosenza oltre mille quintali di patate, in gran parte d'importazione, conservate in ambienti privi di idonea verifica igienico - sanitaria. In violazione degli obblighi comunitari a tutela del co…	sequestro patate/cosenza	www.agi.it	web	0	0	0	0	628930
00000040106	2017/03/07	http://www.slowfood.it/bio-eccellenza-ditalia-ritardi-della-politica/	Il bio, eccellenza d'Italia e i ritardi della politica - Slow Food - Buono, Pulito e Giusto.	Il bio, eccellenza d'Italia e i ritardi della politica 06/03/2017 Fin troppo spesso, in questi anni di crisi, abbiamo sentito espressioni come "fanalino di coda" o "tra gli ultimi della classe" in riferimento alle performance del nostro Paese. Nel campo dell'agricoltura biologica, come in pochi altri, è vero invece il contrario. Lo confermano i dati di un report diffuso al salone internazionale d…	agricoltura biologica/salone internazionale norimberga-rapporto	www.slowfood.it	web	207	0	0	207	77777
00000040113	2017/03/07	http://www.cn24tv.it/news/150154/azienda-senza-haccp-sequestrati-mille-quintali-di-patate.html	Azienda senza Haccp, sequestrati mille quintali di patate	Azienda senza Haccp, sequestrati mille quintali di patate 7 marzo 2017, 07:28 Cosenza Cronaca Oltre mille quintali di patate, in gran parte d'importazione e conservate in ambienti senza una idonea verifica igienico-sanitaria, sono state sequestrate dai Finanzieri in provincia di Cosenza. Secondo le fiamme gialle, violando gli obblighi comunitari che tutelano il consumatore, un grossista avrebbe c…	sequestro patate/cosenza	www.cn24tv.it	web	3	0	0	3	63157
00000040114	2017/03/07	http://www.liberta.it/news/cronaca/2017/03/07/scaduta-e-con-etichette-incomplete-carne-sequestrata-dai-nas-in-un-negozio-multietnico/	Carne scaduta e con etichette incomplete sequestrata dai Nas in un negozio etnico	INVIA LA NOTIZIA 7 marzo 2017 Oltre cinquanta chili di carne. Ma anche pesce, vino e altri generi alimentari, in parte scaduti e in parte confezionati senza il rispetto delle normative vigenti sulla etichettatura. E' finito tutto sotto sequestro da parte dei carabinieri del Nas di Parma (Nucleo antisofisticazioni e sanità) che hanno eseguito nei giorni scorsi un'ispezione all'interno di un negozi…	sequestro alimenti negozio multietnico/parma	www.liberta.it	web	20	0	0	20	47058
00000040127	2017/03/07	http://www.zoom24.it/2017/03/07/cosenza-sequestro-patate-44276/	Oltre mille quintali di patate sequestrate dalla Finanza nel Cosentino	Cronaca , Cronaca home , Ultim'ora redazione Oltre mille quintali di patate, in gran parte d'importazione e conservate in ambienti senza una idonea verifica igienico-sanitaria, sono state sequestrate dai Finanzieri in provincia di Cosenza. Secondo le fiamme gialle, violando gli obblighi comunitari che tutelano il consumatore, un grossista avrebbe commercializzato prodotti ortofrutticoli senza per…	sequestro patate/cosenza	www.zoom24.it	web	10	0	0	10	78947
00000040135	2017/03/06	http://ildispaccio.it/reggio-calabria/137641-reggio-igiene-e-sicurezza-alimentare-il-nuovo-libro-di-antonio-paolillo	Reggio, igiene e sicurezza alimentare: il nuovo libro di Antonio Paolillo	Tweet E' stato pubblicato il nuovo libro di Antonio Paolillo che tratta i temi dell'igiene e della sicurezza alimentare, senza trascurare l'attuale argomento della sicurezza dei lavoratori. Il testo vuole essere un'utile guida per orientarsi nel percorso legislativo alimentare in esso è affrontato il principio europeo a cui sono confluite le varie norme del settore alimentare verso l'emanazione d…	igiene alimentare/paolillo-volume	ildispaccio.it	web	0	0	0	0	111111
00000040183	2017/03/07	http://www.larivieraonline.com/sequestrati-oltre-mille-quintali-di-patate-violazione-delle-norme-igienico-sanitarie	Sequestrati oltre mille quintali di patate per violazione delle norme igienico-sanitarie	Sequestrati oltre mille quintali di patate per violazione delle norme igienico-sanitarie Mar, 07/03/2017 - 09:58 COMUNICATO STAMPA - I Finanzieri del Comando Provinciale della Guardia di Finanza di Cosenza hanno sequestrato in provincia di Cosenza oltre mille quintali di patate, in gran parte d'importazione, conservate in ambienti privi di idonea verifica igienico – sanitaria. In violazione degli…	sequestro patate/cosenza	www.larivieraonline.com	web	2	0	0	2	65000
00000040206	2017/03/07	http://www.strill.it/citta/2017/03/cosenza-violate-norme-di-igiene-e-sicurezza-dei-prodotti-alimentari-sequestrati-oltre-mille-quintali-di-patate/	Cosenza – Violate norme di igiene e sicurezza dei prodotti alimentari: sequestrati oltre mille quintali di patate	8 linguetta strillsport Cosenza – Violate norme di igiene e sicurezza dei prodotti alimentari: sequestrati oltre mille quintali di patate martedì 07 marzo 2017 8:08 I Finanzieri del Comando Provinciale della Guardia di Finanza di Cosenza hanno sequestrato in provincia di Cosenza oltre mille quintali di patate, in gran parte d'importazione, conservate in ambienti privi di idonea verifica igienico …	sequestro patate/cosenza	www.strill.it	web	2	0	0	2	188571
00000040208	2017/03/07	http://ildispaccio.it/calabria/137655-sostanze-tossiche-in-imballaggi-alimenti-e-pizzerie-comitato-difesa-consumatori-scrive-al-ministro-lorenzin-e-all-assessore-barbalace	Sostanze tossiche in imballaggi alimenti e pizzerie, Comitato Difesa Consumatori scrive al Ministro Lorenzin e all'Assessore Barbalace	Tweet "Il Comitato Difesa Consumatori fa sapere che si chiamano Pfas e altro non sono che sostanze fluorurate usate per rendere impermeabili al grasso e all'acqua gli imballaggi per alimenti. Dal contenitore dell'hamburger ai cartoni della pizza. La notizia, lanciata dall'autorità per la sicurezza alimentare in Danimarca ha posto limiti stringenti, ma, prosegue Pietro Vitelli nel resto d'Europa e…	imballaggi alimenti-sostanze nocive/altroconsumo	ildispaccio.it	web	9	0	0	9	111111
00000040212	2017/03/07	http://www.wwf.it/news/notizie/	Tre serate sull'alimentazione con il WWF Lecco	Tre serate sull'alimentazione con il WWF Lecco Notizie pubblicate su 07 March 2017 Tre interessanti serate ricche di informazioni per un consumo alimentare consapevole, arricchite con una visita guidata ad un'azienda agricola lecchese, con una gustosa merenda sostenibile. L'iniziativa dei cittadini europei People4Soil sostenuta dal WWF e da oltre 400 organizzazioni non governative di 26 Paesi eur…	alimentazione consapevole/wwf lecco	www.wwf.it	web	2835	0	0	2835	77419
00000040215	2017/03/07	http://www.parmareport.it/parma-alimentare-tokyo-foodex-japan/	Parma Alimentare a Tokyo per Foodex Japan	Da Mattia Bottazzi / 14 ore fa / Curiosità / Nessun commento La più importante fiera trade dell'Asia rappresenta una vetrina imperdibile e un'occasione per stringere alleanze di business con i professionisti. Foodex Japan costituisce poi un ponte ideale per la conquista dell'Asia Orientale A distanza di pochi giorni dalla trasferta emiratina a Dubai, Parma Alimentare è impegnata in una nuova miss…	parma alimentare/foodex japan	www.parmareport.it	web	0	0	0	0	30000
00000040257	2017/03/07	http://www.repubblica.it/salute/2017/03/07/news/campagna_alimentazione_bambini_dammi_il_5-159985643/	Dammi il 5, supereroi a tavola con i bambini	Bambini: niente più gesso, ma un esoscheletro colorato e stampato in 3 Dammi il 5, supereroi a tavola con i bambini Al via la campagna per insegnare ai bambini le regole della corretta alimentazione, giocando con cinque supereroi, ciascuno con un superpotere. Cinque le regioni coinvolte finora: Calabria, Puglia, Lazio, Piemonte e Lombardia Le parole che fanno male e quelle che scaldano il cuore C…	alimentazione corretta/campagna dammi 5	www.repubblica.it	web	7	0	0	7	45529715
00000040259	2017/03/07	http://blog.cookaround.com/ormedellanima/cosa-bisogna-sapere-sulle-intolleranze-alimentari/	Cosa bisogna sapere sulle intolleranze alimentari?	Cosa bisogna sapere sulle intolleranze alimentari? Scritto il Google + Per intolleranza alimentare s'intende l'ipersensibilità ad uno o più alimenti che contengono particolari sostanze chimiche. I sintomi spesso associati alle intolleranze alimentari vanno dal malessere gastrointestinale (nausea, vomito, coliche, diarrea, meteorismo, gonfiore, colon irritabile, stipsi) all'asma, cefalea, debolezz…	intolleranze alimentari/info	blog.cookaround.com	web	0	0	0	0	767567
00000040274	2017/03/07	http://www.perugiaonline.net/punto-salute-nutrizionista/intolleranza-al-lattosio-come-riconoscerla-e-come-conviverci-40397/	Intolleranza al lattosio: come riconoscerla e come conviverci	di Ornella Zito - 7 marzo 2017 twitter L'intolleranza al lattosio consiste nella difficoltà o incapacità di digerire il lattosio, lo zucchero contenuto nel latte e nei suoi derivati. È un disturbo causato dalla carenza totale o parziale di lattasi, l'enzima responsabile della digestione del lattosio, che si manifesta con dolori addominali, stitichezza, nausea, mal di testa, gonfiore addominale, d…	intolleranza lattosio/consigli	www.perugiaonline.net	web	1	0	0	1	4081
00000040295	2017/03/07	http://www.agoravox.it/Sicurezza-alimentare-Acrilammide.html	Sicurezza alimentare Acrilammide, GE, furano: le cose da sapere	di Eleonora Degano Mentre in Italia finiamo di digerire EXPO 2015, la crescente attenzione verso il cibo e i temi che vi ruotano intorno è lo specchio di quanto succede nella maggior parte dei Paesi sviluppati. Il rapporto Google Food Trends , che analizza le domande poste al motore di ricerca, ci aiuta a leggere il fenomeno: il lunedì moltissimi americani cercano informazioni sulla curcuma e su …	alimentazione-chimica/efsa	www.agoravox.it	web	2	0	0	2	69230
00000040316	2017/03/07	http://www.beppegrillo.it/m/2017/03/io_non_mangio_carne_agli_ormoni.html	Io non mangio carne agli ormoni	I cookie permettono il funzionamento di alcuni servizi di questo blog. Utilizzando questi servizi, accetti l'utilizzo dei cookie da parte nostra. Io non mangio carne agli ormoni Invia di MoVimento 5 Stelle Europa Dalle ceneri del moribondo Ttip stanno nascendo ricatti e forzature dagli esiti imprevedibili. Uno di questi riguarda la carne agli ormoni. Gli Stati Uniti hanno avviato un'inchiesta che…	carne ormoni/probabili ritorsioni usa vs ue	www.beppegrillo.it	web	5459	0	0	5459	3457317
00000040340	2017/03/07	http://twitter.com/PediciniM5S/statuses/839144949962665984	PediciniM5S@twitter.com (Piernicola Pedicini)	Gli USA forzano l'Europa ad importare anche la carne trattata con gli ormoni. #IoNonMangioCarneAgliOrmoni:… https://t.co/NDu3O1NC2I	carne ormoni/probabili ritorsioni usa vs ue	TW PediciniM5S@twitter.com (Piernicola Pedicini)	twitter	7	0	0	7	43400
00000040359	2017/03/07	http://www.ansa.it/canale_ambiente/notizie/inquinamento/2017/03/07/onu-pesticidi-inutili-provocano-200.000-morti-allanno_64b04fb0-0a91-4a9c-bf23-1c0df17fc548.html	Onu: pesticidi inutili, provocano 200.000 morti all'anno	+CLICCA PER INGRANDIRE (ANSA) - ROMA, 7 MAR - I pesticidi usati in agricoltura causano 200.000 morti all'anno nel mondo, quasi tutti nei paesi in via di sviluppo, e non sono necessari per garantire l'aumento della produzione agricola per una popolazione in crescita. Lo sostiene un rapporto degli inviati speciali dell'Onu per il Diritto al cibo, Hilal Elver, e per le Sostanze tossiche, Baskut Tunc…	pesticidi/onu-rapporto	www.ansa.it	web	170	0	0	170	11954022
00000040363	2017/03/07	http://www.ilfattoalimentare.it/listeria-torta-ricotta-rasff.html	Listeria in torte alla ricotta e pere e carne di cavallo con medicinali... Rasff n.9	Recensioni & Eventi Home / Allerta / Listeria in torte alla ricotta e pere italiane e medicinale non autorizzato in carne di cavallo dal Canada .… Ritirati dal mercato europeo 70 prodotti Listeria in torte alla ricotta e pere italiane e medicinale non autorizzato in carne di cavallo dal Canada .… Ritirati dal mercato europeo 70 prodotti Valeria Nardi 7 marzo 2017 Allerta Lascia un commento 7 Vist…	ritiro prodotti mercato europeo	www.ilfattoalimentare.it	web	0	0	0	0	318840
00000040372	2017/03/07	http://www.attivotv.it/io-non-mangio-carne-agli-ormoni/	Io non mangio carne agli ormoni	Io non mangio carne agli ormoni 511 Condivisioni Totali Dalle ceneri del moribondo Ttip stanno nascendo ricatti e forzature dagli esiti imprevedibili. Uno di questi riguarda la carne agli ormoni. Gli Stati Uniti hanno avviato un'inchiesta che potrebbe portare alla riattivazione delle sanzioni commerciali contro l'Europa: l'industria americana vuole importare la carne con gli ormoni ma le regole e…	carne ormoni/probabili ritorsioni usa vs ue	www.attivotv.it	web	579	0	0	579	785185
00000040399	2017/03/07	http://www.greenreport.it/news/scienze-e-ricerca/antibiotico-resistenza-lamit-la-minaccia-del-secolo-700-000-decessi-allanno/	Antibiotico-resistenza, per l'Amit &#232; la minaccia del secolo: 700.000 decessi all'anno	Antibiotico-resistenza, per l'Amit è la minaccia del secolo: 700.000 decessi all'anno La Lombardia è la regione italiana più a rischio [7 marzo 2017] Il 9 e 10 marzo si terrà a Milano il VI Congresso Internazionale Amit, Argomenti di malattie infettive, una due giorni di approfondimento su batteri, patologie e nuovi rimedi, alla quale parteciperanno più di 300 specialisti provenienti da tutta Ita…	antibiotico resistenza/amit-congresso internazionale milano	www.greenreport.it	web	5	0	0	5	106250
00000040409	2017/03/07	http://www.rinnovabili.it/ambiente/onu-accusa-pesticidi-222/	L'ONU accusa i pesticidi: tossici e dannosi, possiamo farne a meno	Articolo New York, 7 marzo 2017 L'ONU accusa i pesticidi: tossici e dannosi, possiamo farne a meno Lâ€™idea che i pesticidi siano essenziali per nutrire una popolazione mondiale in rapida crescita Ã¨ un puro e semplice mito (Rinnovabili.it) â€" Lâ€™idea che i pesticidi siano essenziali per nutrire una popolazione mondiale in rapida crescita Ã¨ un puro e semplice mito. Lo afferma un nuovo studio d…	pesticidi/onu-rapporto	www.rinnovabili.it	web	100	0	0	100	114285
00000040432	2017/03/07	http://twitter.com/Palermo5Stelle/statuses/839112362552623110	Palermo5Stelle@twitter.com (Il Grillo di Palermo)	Io non mangio carne agli ormoni https://t.co/ITS8QpImWZ via @beppe_grillo	carne ormoni/probabili ritorsioni usa vs ue	TW Palermo5Stelle@twitter.com (Il Grillo di Palermo)	twitter	0	0	0	0	9624
00000040442	2017/03/07	http://www.meteoweb.eu/2017/03/antibiotico-resistenza-amit-la-minaccia-del-secolo-700-mila-decessi-anno/867076/	Antibiotico resistenza, Amit: &quot;E' la minaccia del secolo, 700 mila decessi ogni anno&quot;	Video Antibiotico resistenza, Amit: "E' la minaccia del secolo, 700 mila decessi ogni anno" Circa 700.000 decessi all'anno sono causati dall'antibiotico-resistenza. Se questo trend continuerà a crescere oltre il 40%, potrebbero morire circa 9 milioni e mezzo di persone ogni anno A cura di Monia Sangermano 7 marzo 2017 - 20:36 Si svolge giovedì 9 e venerdì 10 marzo a Milano, presso Palazzo Castigl…	antibiotico resistenza/amit-congresso internazionale milano	www.meteoweb.eu	web	2	0	0	2	843537
00000040444	2017/03/07	http://www.iovivoaroma.org/notizie-de-attualita/l-inchiesta-delle-iene-sul-sushi-all-you-can-eat-la-pericolosa-scoperta.htm	L'INCHIESTA DELLE IENE SUL SUSHI ''ALL YOU CAN EAT'': LA PERICOLOSA SCOPERTA	L'INCHIESTA DELLE IENE SUL SUSHI ''ALL YOU CAN EAT'': LA PERICOLOSA SCOPERTA 07/03/2017 Tweet Sta facendo molto discutere in rete un'inchiesta della trasmissione televisiva "Le Iene" sui ristoranti di sushi milanese che propongono l'offerta "All you can eat", cioè quelli dove a prezzo fisso si può mangiare quanto si vuole. Nel servizio andato in onda nella puntata di ieri, domenica 5 marzo, a fir…	sushi-all you can eat/iene-tv	www.iovivoaroma.org	web	0	0	0	0	306250
00000040445	2017/03/07	http://www.siciliafan.it/cosa-ce-nel-sushi-dei-ristoranti-all-you-can-eat-la-risposta-non-ti-piacera/	Cosa c'&#232; nel sushi dei ristoranti All You Can Eat? La risposta non ti piacer&#224;...	Home - Cronaca - News - Oltre l'Isola - Cosa c'è nel sushi dei ristoranti All You Can Eat? La risposta non ti piacerà… Cosa c'è nel sushi dei ristoranti All You Can Eat? La risposta non ti piacerà… 7 mar 2017 Cronaca , News , Oltre l'Isola Visualizzato: 139 volte Sta facendo molto discutere l'inchiesta de Le Iene a proposito dei ristoranti di sushi che propongono i menu "all you can eat". Nel ser…	sushi-all you can eat/iene-tv	www.siciliafan.it	web	10	0	0	10	258823
00000040451	2017/03/07	http://www.greenme.it/mangiare/alimentazione-a-salute/17651-conserve-alimentari-sicurezza-botulino	Conserve alimentari: come prepararle in sicurezza, evitando il rischio botulino	Conserve alimentari: come prepararle in sicurezza, evitando il rischio botulino Marzo 6, 2017 Scritto da Francesca Biagioli Le cose fatte in casa sono più buone e sane , possiamo scegliere noi gli ingredienti migliori per prepararle e siamo così sicuri della qualità di ciò che mangiamo. È importante però, quando si tratta di conserve alimentari (passate di pomodori, ortaggi sott'olio o sott'aceto…	conserve alimentari/consigli	www.greenme.it	web	10	0	0	10	1957746
00000040452	2017/03/07	http://agronotizie.imagelinenetwork.com/agricoltura-economia-politica/2017/03/07/salute-benessere-valorizzazione-dei-prodotti-tipici-le-sfide-dell-agroalimentare-40/53190	Salute, benessere, valorizzazione dei prodotti tipici: le sfide dell'agroalimentare 4.0	Salute, benessere, valorizzazione dei prodotti tipici: le sfide dell'agroalimentare 4.0 L'iniziativa è in programma venerdì 10 marzo alla Camera di Commercio di Pisa, ore 9.00 Pisa, 10 marzo 2017 Fonte foto: © exclusive desing Fotolia La Camera di commercio di Pisa e l' Università di Pisa organizzano il prossimo venerdì 10 marzo, ore 9.00, nelle Sale Macc della Camera di commercio, in Piazza Vitt…	prodotti tipici-valorizzazione/camera commercio pisa-convegno	agronotizie.imagelinenetwork.com	web	0	0	0	0	121052
00000040464	2017/03/07	http://www.ansa.it/nuova_europa/it/notizie/rubriche/altrenews/2017/03/07/bulgaria-controlli-su-qualita-generi-alimentari_293adfd6-a2e1-48fa-bffe-d5c019267c2b.html	Bulgaria: controlli su qualita' generi alimentari	successiva (ANSA) - SOFIA - L'Agenzia statale per la sicurezza alimentare bulgara ha annunciato lunedì l'avvio di una serie di controlli di qualità e analisi in laboratorio dei generi alimentari prodotti da aziende multinazionali e venduti sul mercato in Bulgaria. La decisione è stata dettata dall'allarme lanciato da un'indagine in Slovacchia secondo cui i medesimi prodotti distribuiti in Europa …	controllo qualita alimenti/bulgaria	www.ansa.it	web	0	0	0	0	11954022
00000040477	2017/03/07	http://questure.poliziadistato.it/Prato/articolo/80458beaff66b3b6997904913	Supermercato cinese chiuso dalla &quot;Squadra interforze&quot;	Via Migliore di Cino n.10/12 - 59100 Prato ( Dove siamo ) telefono: Centralino - 05745555 Supermercato cinese chiuso dalla "Squadra interforze" Il "Servizio interforze" Questa mattina, con inizio alle ore 10.30 circa, la "Squadra Interforze", coordinata dalla Divisione di Polizia Amministrativa della Questura di Prato, composta nell'occasione da personale della locale Polizia Municipale, della Di…	chiusura supermercato gestione cinese/prato	questure.poliziadistato.it	web	0	0	0	0	765458
00000040487	2017/03/07	http://www.ilfattoalimentare.it/pesticidi-biologici-ritardi.html	Pesticidi biologici: il Parlamento Ue denuncia ritardi nell'omologazione	Recensioni & Eventi Home / Pianeta / Pesticidi biologici a basso rischio: il Parlamento europeo denuncia ritardi e resistenze Approvate solo sette sostanze attive. Chiesta alla Commissione Ue una nuova proposta legislativa Pesticidi biologici a basso rischio: il Parlamento europeo denuncia ritardi e resistenze Approvate solo sette sostanze attive. Chiesta alla Commissione Ue una nuova proposta le…	pesticidi biologici/richiesta approvazione ue	www.ilfattoalimentare.it	web	20	0	0	20	318840
00000040488	2017/03/07	http://www.repubblica.it/economia/rapporti/osserva-italia/conad/2017/03/07/news/la_salute_passa_da_tavola_ecco_i_superfood_-159963038/	La salute passa da tavola, ecco i &quot;superfood&quot;	Cerca La salute passa da tavola, ecco i "superfood" Secondo un'indagine Coldiretti/Censis, quasi 1 italiano su 3 è convinto di dovere escludere dalla propria dieta determinati tipi di alimenti.I miracoli, non sempre rispettati, di bacche di goji, fagioli azuchi ma anche zenzero e curcuma × Il bisogno di stare in forma, di stare bene ma, soprattutto, la paura di ammalarsi. Sono le componenti che n…	superfood/coldiretti	www.repubblica.it	web	20	0	0	20	45529715
00000040501	2017/03/07	http://twitter.com/agronotizie/statuses/839066751581241346	agronotizie@twitter.com (AgroNotizie)	Sicurezza alimentare: il valore della tracciabilità https://t.co/v4MoFTqil3	valore-tracciabilita/coldiretti piacenza-convegno	TW agronotizie@twitter.com (AgroNotizie)	twitter	1	0	0	1	12400
00000040504	2017/03/07	http://iltirreno.gelocal.it/prato/cronaca/2017/03/07/news/posti-i-sigilli-ad-un-supermercato-in-via-filzi-1.14992063	Posti i sigilli ad un supermercato in via Filzi	Posti i sigilli ad un supermercato in... Posti i sigilli ad un supermercato in via Filzi Da un controllo effettuato da un gruppo interforze composto da polizia, vigili urbani, personale dell'Usl e direzione territoriale del lavoro, sono state riscontrate anomalie nella conservazione e somministrazione degli alimenti Tags 07 marzo 2017 I controlli interforze nel supermercato di via Filzi posto sot…	chiusura supermercato gestione cinese/prato	iltirreno.gelocal.it	web	11	0	0	11	9539007
00000040546	2017/03/08	http://www.ok-salute.it/consigli/lo-stile-di-vita-se-e-sano-protegge-sessualita-e-fertilita/	Lo stile di vita? Se &#232; sano protegge sessualit&#224; e fertilit&#224;	Tweet su Twitter Stop al fumo, sì all'esercizio fisico, via libera a frutta, verdura, probiotici, pesce e peperoncino Il benessere sessuale inizia a tavola: innanzitutto è bene tenere d'occhio la bilancia evitando sovrappeso e obesità. Le diete troppo ricche di grassi saturi, poi, influiscono negativamente sulla salute di uomini e donne. Per esempio nell'uomo finiscono con il ridurre la concentra…	alimentazione-benessere/info	www.ok-salute.it	web	0	0	0	0	289473
00000040555	2017/03/08	http://www.affaritaliani.it/cronache/tutte-le-bugie-sull-olio-di-palma-ecco-perche-il-grasso-tropicale-fa-male-467552.html	Tutte le bugie sull'olio di palma. Ecco perch&#233; il grasso tropicale fa male	Home > Cronache > Tutte le bugie sull'olio di palma. Ecco perché il grasso tropicale fa male Mercoledì, 8 marzo 2017 - 10:24:00 Tutte le bugie sull'olio di palma. Ecco perché il grasso tropicale fa male Il convegno dell'Università di Napoli Federico II sull'olio di palma Olio di palma sì o olio di palma no? Mentre in rete e sui media in generale se ne sentono di tutti i colori sul controverso ing…	olio di palma/tavola rotonda napoli	www.affaritaliani.it	web	5	0	0	5	996710
00000040562	2017/03/07	http://www.cronachedigusto.it/servizi-speciali/benessere-a-alimentazione/21521-asma-e-allergie-gli-omega-3-per-evitare-i-farmaci.html	Asma e allergie, gli Omega 3 per evitare i farmaci	Asma e allergie, gli Omega 3 per evitare i farmaci on 07 Marzo 2017. Pubblicato in Benessere & alimentazione L'inverno è ormai quasi finito e le temperature iniziano ad alzarsi; sicuramente una buona notizia per gli amanti del caldo, ma non del tutto per chi invece soffre di asma. La primavera è infatti uno dei periodi dell'anno, in cui chi soffre di asma, accusa un peggioramento sintomatico dell…	omega 3-sistema immunitario/info	www.cronachedigusto.it	web	23	0	0	23	30769
00000040582	2017/03/08	http://www.mamme.it/arachidi-contro-allergie-alimentari-dei-bambini/	Allergie alimentari, e se gli arachidi curassero i bambini?	Home › Mamma › In cucina › Alimentazione sana ›Allergie alimentari, e se gli arachidi curassero i bambini? Allergie alimentari, e se gli arachidi curassero i bambini? di Milena Usai Nonostante l'impegno delle mamme nel seguire scrupolosamente le linee guida per la prevenzione delle malattie allergiche pediatriche , introducendo certi alimenti nel menù dei bambini piccoli ed escludendone invece al…	allergie alimentari-arachidi/king-s college londra	www.mamme.it	web	4	0	0	4	261111
00000040583	2017/03/08	http://www.greenme.it/mangiare/altri-alimenti/17886-pomodori-senza-nichel-allergia	Pomodori senza nichel: il sogno diventa realt&#224; per gli allergici (VIDEO)	Pomodori senza nichel: il sogno diventa realtà per gli allergici (VIDEO) Marzo 7, 2017 Scritto da Francesca Biagioli Buone nuove per tutti gli allergici al nichel che hanno dovuto forzatamente eliminare dalla propria dieta pasta ma soprattutto pomodori in quanto alimenti in cui è presente questa sostanza allergizzante. Dalla Puglia, e più precisamente dal Salento, arriva la notizia che Mauro Mine…	nichel-intolleranza/scienze suolo bari	www.greenme.it	web	14	0	0	14	1957746
00000040600	2017/03/08	http://lanuovasardegna.gelocal.it/regione/2017/03/07/news/pomodori-cinesi-l-invasione-fa-paura-1.14994624	Pomodori cinesi, l'invasione fa paura	Pomodori cinesi, l'invasione fa paura Pomodori cinesi, l'invasione fa paura In aumento l'arrivo di concentrato da lavorare e confezionare come italiano: presenti additivi e coloranti fuori legge Tags agricoltura 07 marzo 2017 SASSARI. Il pomodoro cinese invade le tavole sarde. Negli ultimi dodici mesi dall'Estremo oriente sono arrivati in Italia circa 100 milioni di chili di concentrato. Un più 4…	pomodoro-importazioni cina/sardegna	lanuovasardegna.gelocal.it	web	275	0	0	275	8844765
00000040613	2017/03/08	http://www.corriere.it/salute/sportello_cancro/cards/donne-riprendetevi-vostra-salute-13-mosse-non-dimenticare/seguire-un-alimentazione-varia-bilanciata_principale.shtml	Donne, riprendetevi la vostra salute : 13 mosse da non dimenticare	1. Seguire un'alimentazione varia e bilanciata Alimentarsi, dopo respirare, è il secondo processo fisiologico necessario alla nostra sopravvivenza: il consumo regolare di proteine, carboidrati e di grassi consente al nostro corpo di funzionare regolarmente. Secondo l'American Institute for Cancer Research (AICR), oltre il 30% dei tumori è direttamente riconducibile all'alimentazione , intesa in t…	alimentazione-tumori/aicr	www.corriere.it	web	260	0	0	260	28955223
00000040626	2017/03/08	http://www.ilmattino.it/primopiano/cronaca/onu_allarme_pesticidi_morti-2304331.html	Onu: pesticidi inutili 200mila morti l'anno	0 I pesticidi usati in agricoltura causano 200.000 morti all'anno nel mondo, quasi tutti nei paesi in via di sviluppo, e non sono necessari per garantire l'aumento della produzione agricola per una popolazione in crescita. Lo sostiene un rapporto degli inviati speciali dell'Onu per il Diritto al cibo, Hilal Elver, e per le Sostanze tossiche, Baskut Tuncak, presentato al Consiglio per i Diritti um…	pesticidi/onu-rapporto	www.ilmattino.it	web	0	0	0	0	2465986
00000040644	2017/03/08	http://www.aduc.it/articolo/perturbatori+endocrini+minaccia+sviluppo+cervello_25722.php	Perturbatori endocrini. Una minaccia per lo sviluppo del cervello	8 marzo 2017 7:53 Uno studio e un rapporto pubblicato lo scorso 7 marzo puntano il dito sui perturbatori endocrini e il loro impatto sulla crescita del cervello. Il primo, apparso sulla rivista Scientific Reports, e' stato condotto da una équipe di ricercatori del laboratorio francese Evolution des régulations endocriniennes (Muséum national d'histoire naturelle-CNRS). Il secondo e' stato redatto…	perturbatori endocrini-alimentazione/scientific reports	www.aduc.it	web	0	0	0	0	211111
00000040648	2017/03/08	http://retenews24.it/allarme-spaghetti-pesticidi-de-cecco-barilla-marche-scopri-si-salva/	ALLARME Spaghetti ai Pesticidi: De Cecco, Barilla e altre marche... SCOPRI CHI SI SALVA E CHI NO	Adriana Costanzo 15 ottobre 12:59 128 (Clicca sull'immagine per ingrandire) Un test effettuato in Svizzera dimostra la presenza di insetticidi negli spaghetti più comuni acquistati nei supermercati. Si salvano i prodotti biologici. Prodotti contaminati, anche se nella norma… Una notizia che fa scalpore e che viene da un test effettuato in Svizzera: alcuni spaghetti, ad esclusione di quelli da agr…	insetticidi-spaghetti/test rivista svizzera bon-savoir	retenews24.it	web	12	0	0	12	315384
00000040681	2017/03/07	http://twitter.com/demmy747/statuses/839198639008407553	demmy747@twitter.com (Demetrio #M5S )	Io non mangio carne agli ormoni https://t.co/8Kyw4MAAvg via @beppe_grillo	carne ormoni/probabili ritorsioni usa vs ue	TW demmy747@twitter.com (Demetrio #M5S ★★★★★)	twitter	1	0	0	1	8193
00000040690	2017/03/08	http://www.ilsole24ore.com/art/food/2017-03-08/il-giappone-riapre-porte-carne-italiana-i-gourmet-anche-ossibuchi-e-brasati-ready-made-090650.shtml	Il Giappone riapre le porte alla carne italiana: Per i gourmet anche ossibuchi e brasati &quot;ready made&quot;	Notizie Il Giappone riapre le porte alla carne italiana: Per i gourmet anche ossibuchi e brasati "ready made" –di Stefano Carrer 8 marzo 2017 Alla maggiore fiera agroalimentare dell''Asia, il Foodex, sono arrivate 170 aziende italiane da 16 regioni: quest'anno si nota in particolare una spinta verso il biologico e il salutistico nell'offerta di prodotti nuovi "made in Italy" per il consumatore gi…	padiglione italia/foodex japan	www.ilsole24ore.com	web	0	0	0	0	9227091
00000040712	2017/03/07	http://www.greenpeace.org/italy/it/News1/Lombra-del-conflitto-di-interessi-sulla-valutazione-di-sicurezza-del-glifosato/	L'ombra del conflitto di interessi sulla valutazione di sicurezza del glifosato	L'ombra del conflitto di interessi sulla valutazione di sicurezza del glifosato In questa pagina News - 7 marzo, 2017 Chi controlla i controllori del controverso pesticida? Lo abbiamo denunciato in una lettera aperta : la valutazione che l'Agenzia europea per le sostanze chimiche (ECHA) dovrà rilasciare sul glifosato, erbicida classificato come "probabilmente cancerogeno" dalla IARC, potrebbe ess…	glifosato/presunto conflitto interesse echa-rac	www.greenpeace.org	web	674	0	0	674	2040697
00000040720	2017/03/08	http://www.freshplaza.it/article/89149/Scanavino-(Cia)-chiede-alla-UE-piu-controlli-sugli-agrumi-importati	Scanavino (Cia) chiede alla UE piu' controlli sugli agrumi importati	Fonte: Google News Scanavino (Cia) chiede alla UE piu' controlli sugli agrumi importati Alzare la guardia sui parassiti degli agrumi in arrivo dai paesi terzi. Lo ha chiesto ieri, 7 marzo 2017, il presidente della Confederazione italiana agricoltori (Cia) Dino Scanavino (in foto) in un incontro con il commissario europeo alla salute e sicurezza alimentare Vytenis Andriukaitis. Il fungo che causa …	agrumi-controllo importazioni/cia-ue	www.freshplaza.it	web	0	0	0	0	105555
00000040723	2017/03/08	http://www.kikakitchen.com/lavare-le-fragole/	Lavare le fragole con metodi semplici e pratici	Lavare le fragole con metodi semplici e pratici 1.5k Ricette Come Fare Lavare le fragole con metodi semplici e pratici Come lavare le fragole senza rovinarle Lavare le fragole è un passaggio importantissimo se vogliamo evitare di ingerire pesticidi o altri prodotti chimici. Se vogliamo godere delle proprietà della fragola e del suo sapore speciale in qualsiasi periodo dell'anno è consigliabile la…	fragole-pulizia/consigli	www.kikakitchen.com	web	0	0	0	0	107382
00000040727	2017/03/08	http://www.ansa.it/europa/notizie/rubriche/altrenews/2017/03/07/scanavino-chiede-a-ue-piu-controlli-su-agrumi-importati_06379519-6d8c-46b7-a590-a22467410f11.html	Scanavino chiede a Ue pi&#249; controlli su agrumi importati	Cerca sul sito di Europa Ricerca Percorso: ANSA > Europa > Altre news > Scanavino chiede a Ue più controlli su agrumi importati Scanavino chiede a Ue più controlli su agrumi importati Presidente Cia incontra Andriukaitis, più vigilanza su import 07 marzo, 18:02 successiva (ANSA) - BRUXELLES, 7 MAR - Alzare la guardia sui parassiti degli agrumi in arrivo dai paesi terzi. Lo ha chiesto oggi il pres…	agrumi-controllo importazioni/cia-ue	www.ansa.it	web	0	0	0	0	11954022
00000040733	2017/03/08	http://tuttoggi.info/firmato-importante-accordo-la-fao-lazienda-umbra-fertitecnica-colfiorito/384309/	Firmato importante accordo tra la FAO e l'azienda umbra Fertitecnica Colfiorito	Economia & Lavoro Eventi Foligno Firmato importante accordo tra la FAO e l'azienda umbra Fertitecnica Colfiorito Sostegno di cooperative agricole dei Paesi in via di sviluppo | È la prima volta che la Fao sigla un protocollo di intesa con una piccola-media impresa italiana Redazione - 08 marzo 2017 - 0 Commenti La FAO e Fertitecnica Colfiorito, azienda umbra leader nel mercato italiano delle legu…	legumi sud mondo/fao-fertitecnica	tuttoggi.info	web	1	0	0	1	88235
00000040736	2017/03/08	http://www.ilfattoalimentare.it/sicurezza-alimentare-efsa-macellerie-pescherie-panetterie-gelaterie.html	Sicurezza alimentare: Efsa regole pi&#249; semplici per macellerie, pescherie, gelaterie...	Home / Sicurezza Alimentare / Sicurezza alimentare: Efsa stabilisce regole più semplici per macellerie, pescherie, panetterie e gelaterie e negozi alimentari Sicurezza alimentare: Efsa stabilisce regole più semplici per macellerie, pescherie, panetterie e gelaterie e negozi alimentari Roberto La Pira 8 marzo 2017 Sicurezza Alimentare Lascia un commento 6 Visto Sicurezza alimentare: regole di igie…	piccoli rivenditori-rischi alimentari/efsa-linee guida	www.ilfattoalimentare.it	web	0	0	0	0	318840
00000040746	2017/03/08	http://www.freshplaza.it/article/89148/Cosenza-sequestrati-oltre-mille-quintali-di-patate-per-violazione-di-norme-igienico-sanitarie	Cosenza: sequestrati oltre mille quintali di patate per violazione di norme igienico-sanitarie	Fonte: Google News Cosenza: sequestrati oltre mille quintali di patate per violazione di norme igienico-sanitarie I Finanzieri del Comando Provinciale della Guardia di Finanza di Cosenza hanno sequestrato in provincia di Cosenza oltre mille quintali di patate, in gran parte d'importazione, conservate in ambienti privi di idonea verifica igienico–sanitaria. In violazione degli obblighi comunitari …	sequestro patate/cosenza	www.freshplaza.it	web	0	0	0	0	105555
00000040753	2017/03/07	http://www.055firenze.it/art/148862/Prato-supermercato-chiuso-dalla-Squadra-interforze-carenze-igienico-sanitarie	Prato, supermercato chiuso dalla Squadra interforze per carenze igienico sanitarie	Prato, supermercato chiuso dalla Squadra interforze per carenze igienico sanitarie Prato 07/03/2017 Sequestro penale di alimenti di carne e pesce in cattivo stato di conservazione Supermercato chiuso per carenze sanitarie a Prato. Questa mattina, dalle 10.30 circa, la Squadra Interforze, coordinata dalla Divisione di Polizia Amministrativa della Questura di Prato, composta nell'occasione da perso…	chiusura supermercato gestione cinese/prato	www.055firenze.it	web	70	0	0	70	76923
00000040755	2017/03/08	http://www.fanpage.it/topi-morti-e-insetti-tra-il-cibo-venduto-online-scoperta-shock-nei-magazzini/	Topi morti e insetti tra il cibo venduto online scoperta shock nei magazzini	di A. P. Topi morti, insetti e mosche dappertutto e cibo avariato. È la scoperta shock fatta nei mesi scorsi magazzini di una delle più importanti catene di supermercati inglese, ASDA, specializzata nella vendita al dettaglio di cibo. La scoperta è avvenuta da parte degli ispettori sanitari all'interno di un uno dei magazzini usati dalla compagnia per consegnare a domicilio il cibo acquistato onl…	controlli igiene sanitaria magazzini/asda-inghilterra	www.fanpage.it	web	1	0	0	1	4823717
00000040770	2017/03/07	http://www.ilfattoalimentare.it/glifosato-conflitto-interesse-agenzia-europea.html	Glifosato: Greenpeace denuncia conflitto di interessi all'interno dell'Agenzia europea	Home / Pianeta / Glifosato: Greenpeace denuncia conflitto di interessi all'interno dell'Agenzia europea che deve decidere Glifosato: Greenpeace denuncia conflitto di interessi all'interno dell'Agenzia europea che deve decidere Beniamino Bonardi 7 marzo 2017 Pianeta Lascia un commento 24 Visto Alla fine dello scorso giugno la Commissione Ue ha riapprovato l'uso del glifosato per 18 mesi, sino alla…	glifosato/presunto conflitto interesse echa-rac	www.ilfattoalimentare.it	web	12	0	0	12	318840
00000040773	2017/03/08	http://www.freshplaza.it/article/89130/Concentrato-di-pomodoro-cinese-invade-il-mercato-italiano-Pareri-a-confronto	Concentrato di pomodoro cinese invade il mercato italiano? Pareri a confronto	Fonte: Google News Concentrato di pomodoro cinese invade il mercato italiano? Pareri a confronto A dir poco allarmanti, i dati che Coldiretti ha pubblicato in una nota diramata, in occasione della divulgazione dei dati Istat relativi al commercio estero da Paesi extracomunitari a gennaio 2017. Secondo quanto riportato dall'organizzazione, vi è un balzo record del 22,3% delle importazioni, superio…	pomodoro-importazioni cina/coldiretti	www.freshplaza.it	web	0	0	0	0	105555
00000040776	2017/03/08	http://www.greenreport.it/news/agricoltura/glifosato-rischio-conflitto-interessi-nella-valutazione-echa/	Glifosato: Rischio di conflitto di interessi nella valutazione Echa	Glifosato: Rischio di conflitto di interessi nella valutazione Echa Coalizione #StopGlifosato lancia l'allarme e mette in guardia governo e regioni [8 marzo 2017] La Coalizione italiana #StopGlifosato si associa all'allarme lanciato da alcune associazioni in Europa sulla valutazione che l'European chemicals agency (Echa) dovrà rilasciare sul glifosato, e avverte governo e regioni italiane: C'è un…	glifosato/presunto conflitto interesse echa-rac	www.greenreport.it	web	23	0	0	23	106250
00000040796	2017/03/08	http://www.stile.it/2017/03/08/extra-vergine-benefici-per-cuore-id-142867/	Extra vergine: confermati i benefici per il cuore	Extra vergine: confermati i benefici per il cuore Si dice sempre che l'olio d'oliva fa bene. Ma perché? Uno studio lo spiega G.M. istockphotos Non è una novità, almeno non per i popoli mediterranei. L' olio d'oliva fa bene, benissimo, specialmente se è di qualità . Ma perché? In che cosa, esattamente, beneficia il corpo umano assumendo l'extra vergine su base quotidiana? La ricerca di un team spa…	olio extra vergine-cuore/hospital mar medical research institute barcelona	www.stile.it	web	1	0	0	1	103174
00000040808	2017/03/08	http://rubino.blogautore.repubblica.it/2017/03/08/olio-di-palma-luniversita-di-napoli-non-lo-assolve/	Olio di palma, l'Universit&#224; di Napoli non lo assolve	Tweet L'ultimo tentativo di stravolgere le evidenze scientifiche e di assolvere l'olio di palma, ricco di grassi saturi e responsabile della deforestazione delle foreste pluviali, si è registrato dopo un convegno dal titolo "Olio di Palma sì, olio di Palma no" che si è tenuto a febbraio a Napoli, presso il Dipartimento di Farmacia dell'Università Federico II. Molti articoli in rete e sui giornali…	olio di palma/tavola rotonda napoli	rubino.blogautore.repubblica.it	web	0	0	0	0	44432717
00000040826	2017/03/08	http://www.ilfattoalimentare.it/salsiccia-fresca-ceirsa.html	Salsiccia e salsiccia fresca sono due prodotti diveris? Lo spiega il CeIRSA	Home / Etichette & Prodotti / Salsiccia e salsiccia fresca sono due prodotti diversi? Il CeIRSA spiega come distinguerle Salsiccia e salsiccia fresca sono due prodotti diversi? Il CeIRSA spiega come distinguerle Redazione Il Fatto Alimentare 8 marzo 2017 Etichette & Prodotti Lascia un commento 7 Visto Salsiccia e salsiccia fresca sono due prodotti diversi da un punto di vista tecnologico Che diff…	salsiccia cruda-stagionata/ceirsa	www.ilfattoalimentare.it	web	0	0	0	0	318840
00000040831	2017/03/08	http://twitter.com/naturaeambiente/statuses/839519512907108352	naturaeambiente@twitter.com (Natura e Ambiente)	Agricoltura, Onu: "200mila morti all'anno a causa dei pesticidi" https://t.co/jN1YfGaMbj	pesticidi/onu-rapporto	TW naturaeambiente@twitter.com (Natura e Ambiente)	twitter	1	0	0	1	5639
00000040833	2017/03/08	http://www.ilgiornaledivicenza.it/territori/area-berica/lonigo/acqua-inquinata-da-pfase-devo-pagare-le-analisi-1.5545289	Acqua inquinata da Pfas e devo pagare le analisi	Acqua inquinata da Pfas e devo pagare le analisi Vai alla notizia Acqua inquinata da Pfas e devo pagare le analisi L'Ulss 8 ha chiesto ai proprietari delle stalle di procedere con gli esami dei pozzi. ARCHIVIO Invia Dura, la vita dell'allevatore. Non bastano le tasse, gli obblighi imposti dalla Comunità Europea, la crisi. Adesso ci si mette anche l'inquinamento da Pfas a complicare l'esistenza di…	caso inquinamento pfas-pfc/veneto-replica allevatore	www.ilgiornaledivicenza.it	web	0	0	0	0	461309
00000040853	2017/03/08	http://www.ilfattoalimentare.it/spagna-metodo-fluorescenza-mercurio.html	Mercurio nel pesce: sviluppato in Spagna nuovo metodo di rilevazione	Recensioni & Eventi Home / Pianeta / Dalla Spagna un nuovo metodo fluorescente per misurare i livelli di mercurio nei pesci. I risultati di una ricerca dell'Università di Burgos Dalla Spagna un nuovo metodo fluorescente per misurare i livelli di mercurio nei pesci. I risultati di una ricerca dell'Università di Burgos Beniamino Bonardi 8 marzo 2017 Pianeta Lascia un commento 6 Visto In Spagna è st…	mercurio-rilevazione/universita burgos	www.ilfattoalimentare.it	web	0	0	0	0	318840
00000040859	2017/03/08	http://salute.aduc.it/articolo/perturbatori+endocrini+minaccia+sviluppo+cervello_25722.php	Perturbatori endocrini. Una minaccia per lo sviluppo del cervello	8 marzo 2017 7:53 Uno studio e un rapporto pubblicato lo scorso 7 marzo puntano il dito sui perturbatori endocrini e il loro impatto sulla crescita del cervello. Il primo, apparso sulla rivista Scientific Reports, e' stato condotto da una équipe di ricercatori del laboratorio francese Evolution des régulations endocriniennes (Muséum national d'histoire naturelle-CNRS). Il secondo e' stato redatto…	perturbatori endocrini-alimentazione/scientific reports	salute.aduc.it	web	0	0	0	0	211111
00000040862	2017/03/08	http://twitter.com/tizianarealini/statuses/839519581072986113	tizianarealini@twitter.com (Tiziana Realini)	RT @naturaeambiente: Agricoltura, Onu: "200mila morti all'anno a causa dei pesticidi" https://t.co/jN1YfGaMbj	pesticidi/onu-rapporto	TW tizianarealini@twitter.com (Tiziana Realini)	twitter	1	0	0	1	3431
00000040866	2017/03/08	http://www.tgcom24.mediaset.it/green/agricoltura-onu-200mila-morti-all-anno-a-causa-dei-pesticidi-_3060666-201702a.shtml	Agricoltura, Onu: &quot;200mila morti all'anno a causa dei pesticidi&quot;	stampa I pesticidi usati in agricoltura causano 200.000 morti all'anno nel mondo, quasi tutti nei Paesi in via di sviluppo, e non sono necessari per garantire l'aumento della produzione agricola per una popolazione in crescita. Lo sostiene un rapporto degli inviati speciali dell'Onu per il Diritto al cibo, Hilal Elver, e per le Sostanze tossiche, Baskut Tuncak, presentato al Consiglio per i Dirit…	pesticidi/onu-rapporto	www.tgcom24.mediaset.it	web	91	0	0	91	14776119
00000040868	2017/03/08	http://twitter.com/LelloEsposito5/statuses/839436595816251393	LelloEsposito5@twitter.com (Lello Esposito)	Io non mangio carne agli ormoni https://t.co/2B3wMa9cYS via @beppe_grillo	carne ormoni/probabili ritorsioni usa vs ue	TW LelloEsposito5@twitter.com (Lello Esposito)	twitter	2	0	0	2	96900
00000040872	2017/03/08	http://twitter.com/MediasetTgcom24/statuses/839519072429682688	MediasetTgcom24@twitter.com (Tgcom24)	Agricoltura, Onu: "200mila morti all'anno a causa dei pesticidi" #onu https://t.co/sv5UBrRgiZ https://t.co/Eym7yNRy66	pesticidi/onu-rapporto	TW MediasetTgcom24@twitter.com (Tgcom24)	twitter	2	0	0	2	869000
00000040874	2017/03/08	http://www.ilfattoalimentare.it/sushi-sashimi-consigli-sicurezza.html	Sushi: i consigli per mangiare pesce crudo al ristorante in sicurezza	Recensioni & Eventi Home / Sicurezza Alimentare / Sushi e sashimi: i consigli e i segreti per riconoscere quando il pesce crudo servito nei ristoranti è sicuro Sushi e sashimi: i consigli e i segreti per riconoscere quando il pesce crudo servito nei ristoranti è sicuro Redazione Il Fatto Alimentare 8 marzo 2017 Sicurezza Alimentare Lascia un commento 21 Visto Si continua a mettere in dubbio la qu…	pesce crudo-consumo/consigli	www.ilfattoalimentare.it	web	3	0	0	3	318840
00000040878	2017/03/08	http://www.meteoweb.eu/2017/03/nutrizione-al-via-il-tour-dei-pediatri-costruiamo-il-futuro/867435/	Nutrizione: al via il tour dei pediatri &quot;Costruiamo il Futuro&quot;	Nutrizione: al via il tour dei pediatri "Costruiamo il Futuro" E' partito da Bari "Costruiamo il Futuro", progetto formativo articolato in 6 tappe A cura di Filomena Fotia 8 marzo 2017 - 12:58 E' partito da Bari "Costruiamo il Futuro", progetto formativo articolato in 6 tappe che attraverserà l'Italia con l'obiettivo di supportare i pediatri nel loro compito, sempre più rilevante, di consulenti n…	educazione alimentare familiare/pediatri-tour	www.meteoweb.eu	web	0	0	0	0	843537
00000040881	2017/03/08	http://www.agi.it/blog-italia/cibo/2017/03/08/news/grano_spaghetti_cibo_inchiesta-1563463/	5 domande che dobbiamo farci davanti a un piatto di spaghetti (alle vostre risponderemo)	TWEET Ci sono bufale e bufale. E mezze verità. Anche sul cibo. Basta leggere, senza partito preso, il post sulla pasta e " Allarmismo e disinformazione " pubblicato da Bufale.net, che ha analizzato, quasi, tutto ciò che è scaturito in rete, sulla presenza di micotossine, pesticidi e metalli pesanti, ma nei limiti previsti dalla legge, nella maggior parte dei più noti marchi di pasta italiana, in …	pasta-risultati analisi/granosalus-repliche	www.agi.it	web	10	0	0	10	628930
00000040886	2017/03/08	http://www.greenpeace.org/italy/it/ufficiostampa/comunicati/Potenziali-conflitti-di-interesse-su-una-nuova-valutazione-sicurezza-del-glifosato/	Potenziali conflitti di interesse su una nuova valutazione sicurezza del glifosato	Potenziali conflitti di interesse su una nuova valutazione sicurezza del glifosato In questa pagina Comunicato stampa - 7 marzo, 2017 Greenpeace denuncia la presenza di potenziali conflitti di interesse e dubbi sulla trasparenza relativamente alla valutazione che l'Agenzia europea per le sostanze chimiche (ECHA) dovrà rilasciare sul glifosato, erbicida classificato come "probabilmente cancerogeno…	glifosato/presunto conflitto interesse echa-rac	www.greenpeace.org	web	5	0	0	5	2040697
00000040904	2017/03/08	http://www.ilfattoalimentare.it/francia-battaglia-etichette-nutrizionali.html	Etichette nutrizionali, in Francia &#232; scontro sul parere dell'Anses	Recensioni & Eventi Home / Pianeta / Francia, è battaglia sulle etichette nutrizionali semplificate. La Società francese della sanità pubblica replica all'Agenzia nazionale sulla sicurezza alimentare Francia, è battaglia sulle etichette nutrizionali semplificate. La Società francese della sanità pubblica replica all'Agenzia nazionale sulla sicurezza alimentare Beniamino Bonardi 8 marzo 2017 Piane…	etichette nutrizionali semplificate-francia/sfsp-anses	www.ilfattoalimentare.it	web	0	0	0	0	318840
00000040912	2017/03/08	http://www.agi.it/inchiesta-italia/2017/03/08/news/cosa_non_sappiamo_sulla_pasta_che_mangiamo-1562371/	Cosa non sappiamo sulla pasta che mangiamo	Cosa non sappiamo sulla pasta che mangiamo di Rosy Battaglia TWEET Oltre l'85% degli italiani considera importante conoscere l'origine delle materie prime della pasta e chiede rispetto degli standard di sicurezza alimentare. Il dato è stato raccolto dallo Ministero delle Politiche Agricole che già dallo scorso 20 dicembre ha annunciato la presentazione di un disegno di legge per introdurre la spe…	pasta-indicazione filiera/ministero politiche agricole	www.agi.it	web	19	0	0	19	628930
00000040915	2017/03/08	http://www.europarl.europa.eu/news/it/news-room/20170306STO65231	Verso una produzione sostenibile di olio di palma	Verso una produzione sostenibile di olio di palma Altro Articolo - Ambiente / Sanità pubblica − 08-03-2017 - 13:56 Curbing Europe's appetite for palm oil Disboscamento, lenta scomparsa degli habitat naturali ed emissioni di gas serra, sono soltanto alcune delle conseguenze della produzione di olio di palma. Un olio vegetale, molto economico, e altamente utilizzato nella produzione di cibi, cosmet…	olio di palma/regolamentazione produzione	www.europarl.europa.eu	web	0	0	0	0	20207100
00000040916	2017/03/08	http://www.greenstyle.it/glifosato-greenpeace-rischio-conflitto-interessi-su-valutazione-ue-217256.html	Glifosato, Greenpeace: rischio conflitto interessi su valutazione UE	Greenpeace Glifosato, Greenpeace: rischio conflitto interessi su valutazione UE Potenziali conflitti di interesse sulla questione glifosato in Europa. A denunciarlo è Greenpeace, che esprime forti perplessità in merito all'obiettività di giudizio che sarà rispettata dall'Agenzia europea per le sostanze chimiche (ECHA), chiamata a fornire un parere più che rilevante riguardo la sicurezza del pesti…	glifosato/presunto conflitto interesse echa-rac	www.greenstyle.it	web	1	0	0	1	736842
00000040924	2017/03/08	http://www.lanazione.it/umbria/economia/fertitecnica-fao-colfiorito-1.2950463	Fertitecnica d&#224; l'esempio ai paesi poveri	SpeeD ADV Network Fertitecnica dà l'esempio ai paesi poveri L'azienda di Colfiorito leader nel comparto dei cereali ha firmato un accordo con la Fao Ultimo aggiornamento: La stretta di mano 3 min Perugia, 8 marzo 2017 - Fertitecnica, l'azienda umbra di Colfiorito che opera nel comparto dei cereali e dei legumi, che già a Natale si era distinta per un grande gesto di generosità donando ai dipenden…	legumi sud mondo/fao-fertitecnica	www.lanazione.it	web	1	0	0	1	882653
00000040926	2017/03/08	http://www.mainfatti.it/Efsa/Febbre-catarrale-ovini-solo-vaccinazione-di-massa-puo-eradicarla-dice-Efsa_0198025033.htm	Febbre catarrale ovini: solo vaccinazione di massa pu&#242; eradicarla, dice Efsa	Febbre catarrale ovini: solo vaccinazione di massa può eradicarla, dice Efsa L'Efsa riflette sulle procedure per eradicare la febbre catarrale degli ovini. "I programmi di vaccinazione di massa, protratti per almeno cinque anni e associati a migliori e continui sistemi di sorveglianza, sarebbero le uniche misure efficaci per eradicare la febbre catarrale degli ovini in Europa" viene spiegato in u…	febbre catarrale ovini/efsa	www.mainfatti.it	web	0	0	0	0	35820
00000040927	2017/03/08	http://corrieredibologna.corriere.it/bologna/notizie/cronaca/2017/8-marzo-2017/biscotti-scaduti-due-anni-trovati-carabinieri-minimarket-2401350574370.shtml	Biscotti scaduti da due anni trovati dai carabinieri in minimarket	Biscotti scaduti da due anni trovati dai carabinieri in minimarket in bolognina Biscotti scaduti da due anni trovati dai carabinieri in minimarket Risultate anche carenze igieniche e un dipendente in nero in bolognina Biscotti scaduti da due anni trovati dai carabinieri in minimarket Risultate anche carenze igieniche e un dipendente in nero BOLOGNA, 8 MAR - Biscotti risultati scaduti da ben due a…	ispezioni esercizi pubblici/bologna	corrieredibologna.corriere.it	web	2	0	0	2	27889552
00000041011	2017/03/08	http://www.facebook.com/188755786109/posts/10155959525501110	OK Salute e Benessere	LO STILE DI VITA? SE È SANO PROTEGGE SESSUALITÀ E FERTILITÀ #alimentazione #dieta #prevenzione #salute #medicina #vulvodinia Il benessere sessuale inizia a tavola: innanzitutto è bene tenere d'occhio la bilancia evitando sovrappeso e obesità. Ad esempio le diete troppo ricche di grassi saturi cosa posso causare?	alimentazione-benessere/info	FB OK Salute e Benessere (188755786109)	facebook	28	1	25	2	153350
00000041023	2017/03/09	http://www.greenme.it/mangiare/altri-alimenti/18433-olio-extravergine-oliva-calorie-proprieta-benefici	Olio extravergine d'oliva: calorie, propriet&#224; e benefici per la salute	Olio extravergine d'oliva: calorie, proprietà e benefici per la salute Marzo 8, 2017 Scritto da Marta Albè L'olio extravergine d'oliva è uno dei principali simboli della dieta mediterranea ed è probabilmente presente nelle cucine di tutti noi. È facile apprezzare il gusto dell'olio extravergine quando lo utilizziamo come condimento o per cucinare, ma conosciamo davvero tutti i suoi benefici per l…	olio extra vergine-benefici/studi universitari	www.greenme.it	web	8	0	0	8	1957746
00000041024	2017/03/09	http://www.ilfattoalimentare.it/contaminanti-carta-cartone.html	Contaminanti in carta e cartone: la situazione &#232; critica anche in Italia	Recensioni & Eventi Home / Sicurezza Alimentare / Contaminanti in carta e cartone: in Usa un terzo degli imballaggi contiene composti chimici fluorurati. Anche in Italia la situazione è critica Contaminanti in carta e cartone: in Usa un terzo degli imballaggi contiene composti chimici fluorurati. Anche in Italia la situazione è critica Luca Foltran 9 marzo 2017 Sicurezza Alimentare Lascia un comm…	imballaggi alimenti-sostanze nocive/environmental science technology	www.ilfattoalimentare.it	web	14	0	0	14	318840
00000041032	2017/03/08	http://www.askanews.it/politica/2017/03/08/coca-cola-insegue-la-strada-zero-zuccheri-zero-calorie-pn_20170308_00254/	Coca Cola insegue la strada &quot;zero zuccheri zero calorie&quot;	Mercoledì 8 marzo 2017 - 18:25 Coca Cola insegue la strada "zero zuccheri zero calorie" Nel 2017 la multinazionale riduce l'apporto calorico e i formati Milano, 8 mar. (askanews) – Il consumo eccessivo di zuccheri è all'origine di problemi come diabete, sovrappeso, malattie cardiovascolari. Dalla Commissione europea all'Oms sono ripetute le raccomandazioni a ridurne le quantità nella dieta quotid…	diabete-zucchero/coca cola-riduzione	www.askanews.it	web	0	0	0	0	271428
00000041036	2017/03/08	http://www.ilsecoloxix.it/p/magazine/2017/03/08/AS8aF9WG-parola_cuore_esperti.shtml	L'olio fa bene al cuore. Parola di esperti	magazine olio d'oliva cuore salute L'olio fa bene al cuore. Parola di esperti G.M. (Nexta) Leggi Abbonati Regala Si dice sempre che l'olio fa bene. Naturalmente parliamo di extra vergine di oliva. Ma perché? Non è una novità, almeno non per i popoli mediterranei. Ma in che cosa, esattamente, beneficia il corpo umano assumendolo su base quotidiana? La ricerca di un team spagnolo, guidato dal Dr. A…	olio extra vergine-cuore/hospital mar medical research institute barcelona	www.ilsecoloxix.it	web	0	0	0	0	1280172
00000041049	2017/03/08	http://www.salutebellezzaonline.it/lo-stile-di-vita-se-e-sano-protegge-sessualita-e-fertilita/	Lo stile di vita? Se &#232; sano protegge sessualit&#224; e fertilit&#224;	Home Bellezza Lo stile di vita? Se è sano protegge sessualità e fertilità Lo stile di vita? Se è sano protegge sessualità e fertilità loading... Lo stile di vita? Se è sano protegge sessualità e fertilità Stop al fumo, sì all'esercizio fisico, via libera a frutta, verdura, probiotici, pesce e peperoncino Il benessere sessuale inizia a tavola: innanzitutto è bene tenere d'occhio la bilancia evitan…	alimentazione-benessere/info	www.salutebellezzaonline.it	web	4	0	0	4	8333
00000041051	2017/03/08	http://iltirreno.gelocal.it/lucca/cronaca/2017/03/08/news/intolleranza-al-lattosio-l-idea-di-una-startup-1.14999859	Intolleranza al lattosio, l'idea di una startup	Intolleranza al lattosio, l'idea di... Intolleranza al lattosio, l'idea di una startup LUCCA. Ellefree è una startup composta da due giovani professioniste - Maria Sole Facioni ed Eleonora Zeni - che vuol rispondere a una forte richiesta sociale finalizzata a migliorare la qualità di... 08 marzo 2017 LUCCA. Ellefree è una startup composta da due giovani professioniste - Maria Sole Facioni ed Eleo…	intolleranza lattosio/ellefree-startup	iltirreno.gelocal.it	web	0	0	0	0	9539007
00000041062	2017/03/09	http://www.tgcom24.mediaset.it/donne/benessere/ficu-il-formaggio-per-vegetariani-made-in-sicilia_3059627-201702a.shtml	Ficu, il formaggio per vegetariani made in Sicilia	stampa Chi l'ha detto che i vegetariani non possono mangiare i formaggi? Basta fare un viaggio in Sicilia per scoprire che, per la preparazione di questo alimento, non bisogna necessariamente utilizzare il caglio animale, prelevato da itelli o agnelli e quindi rifiutato da chi non consuma carne. Grazie ad alcune piante, infatti, è possibile realizzare formaggi con caglio vegetale, come quello ric…	caglio vegetale/info	www.tgcom24.mediaset.it	web	2	0	0	2	14776119
00000041073	2017/03/09	http://www.greenme.it/mangiare/alimentazione-a-salute/18379-sale-raffinato-alternativo	10 alternative al sale raffinato	10 alternative al sale raffinato Marzo 8, 2017 Scritto da Francesca Biagioli Tutti sanno che è importante limitare l'utilizzo del sale (anche se poi pochi concretamente lo mettono in pratica), la dose consigliata da non superare è di 3-5 grammi al giorno, ovvero un cucchiaino. Poco ma buono potremmo dire, è infatti consigliato scegliere un sale di qualità e non raffinato che, oltre ad insaporire,…	sale raffinato-alternative/consigli	www.greenme.it	web	4	0	0	4	1957746
00000041079	2017/03/09	http://twitter.com/FattoAlimentare/statuses/839752873873403905	FattoAlimentare@twitter.com (Il Fatto Alimentare)	#Tonno: rosso o pinne gialle? Molte le problematiche: additivi vietati, pesca abusiva e sindrome sgombroide… https://t.co/8OdJWsX3xp	additivi-pesce/eurofishmarket	TW FattoAlimentare@twitter.com (Il Fatto Alimentare)	twitter	0	0	0	0	7486
00000041094	2017/03/09	http://news.fidelityhouse.eu/salute/wurstel-salutari-o-dannosi-per-la-nostra-salute-263431.html	Wurstel: salutari o dannosi per la nostra salute?	Scrivi un messaggio privato a Denise Cardillo Il tuo messaggio è stato correttamente inviato! Wurstel: salutari o dannosi per la nostra salute? I wurstel sono salutari o danneggiano la nostra salute? Secondo alcuni studi, e secondo quanto emette l'OMS, sono dannosi per la nostra salute in quanto portano malattie, a volte brutte come il tumore. correlati commenti Una cosa che non manca mai nel fri…	wurstel-consumo/oms	news.fidelityhouse.eu	web	3	0	0	3	3300653
00000041100	2017/03/09	http://twitter.com/alcenero/statuses/839783669703262208	alcenero@twitter.com (Alce Nero Biologico)	Lucio Cavazzoni: "Siamo concentrati sul tema della salute: produrre senza pesticidi per avere un cibo per la salute, che faccia bene".	pesticidi cibo-salute/alce nero	TW alcenero@twitter.com (Alce Nero Biologico)	twitter	0	0	0	0	5678
00000041102	2017/03/08	http://www.facebook.com/40337124609/posts/10155278926794610	Tgcom24	Agricoltura, allarme dell'Onu: "200mila morti allʼanno a causa dei pesticidi"	pesticidi/onu-rapporto	FB Tgcom24 (40337124609)	facebook	901	33	421	447	1723394
00000041120	2017/03/09	http://www.facebook.com/117266648305733/posts/1483227551709629	LifeGate	Uno studio pubblicato sul British Journal of Nutrition mostra che gli alimenti bio hanno più antiossidanti, zero pesticidi e molto meno cadmio rispetto a quelli coltivati con i metodi convenzionali. Guardate qui:	alimentazione biologica/newcastle university	FB LifeGate (117266648305733)	facebook	22	0	17	5	525563
00000041122	2017/03/08	http://www.sivempveneto.it/vedi-tutte/35797-listeria-in-torte-alla-ricotta-e-pere-italiane-e-medicinale-non-autorizzato-in-carne-di-cavallo-dal-canada-ritirati-dal-mercato-europeo-70-prodotti	Listeria in torte alla ricotta e pere italiane e medicinale non autorizzato in carne di cavallo dal Canada. Ritirati dal mercato europeo 70 prodotti	SENTENZE Visita i siti nazionali: vedi tutte Listeria in torte alla ricotta e pere italiane e medicinale non autorizzato in carne di cavallo dal Canada. Ritirati dal mercato europeo 70 prodotti Listeria in torte alla ricotta e pere italiane e medicinale non autorizzato in carne di cavallo dal Canada. Ritirati dal mercato europeo 70 prodotti Nella settimana n°9 del 2017 le segnalazioni diffuse dal…	ritiro prodotti mercato europeo	www.sivempveneto.it	web	0	0	0	0	10000
00000041129	2017/03/09	http://www.fancityacireale.it/wordpress2/onu-pesticidi-inutili-che-provocano-200-000-morti-allanno/	Onu, pesticidi inutili che provocano 200.000 morti all'anno.	Onu, pesticidi inutili che provocano 200.000 morti all'anno. Onu, pesticidi inutili che provocano 200.000 morti all'anno. Mar 8, 2017 0 11 I pesticidi utilizzati in agricoltura tradizionale, causano oltre 200.000 morti all'anno nel mondo, quasi tutti nei paesi in via di sviluppo, pur non essendo necessari a garantire l'aumento della produzione agricola per una popolazione in crescita. E' quello c…	pesticidi/onu-rapporto	www.fancityacireale.it	web	0	0	0	0	41176
00000041133	2017/03/09	http://www.trentotoday.it/cronaca/studio-pesticidi-rio-gola-muse.html	Studio del Muse su culture bio: i prodotti 'naturali' in realt&#224; sono tossici	Cronaca / Ravina Studio del Muse su culture bio: i prodotti 'naturali' in realtà sono tossici Il rame e l'azadiractina sono pesticidi 'naturali' il cui uso è autorizzato in agricoltura biologica in Italia e nel resto d'Europa. Ma sono tossici, come ha appurato uno studio condotto dal Muse Redazione I più letti di oggi 1 Pesticidi: se vicino agli asili solo di notte, ecco le nuove regole 31 agosto…	rame-azadiractina/muse-cnr studio	www.trentotoday.it	web	12	0	0	12	43750
00000041134	2017/03/09	http://www.meteoweb.eu/2017/03/studio-muse-sui-pesticidi-ammessi-anche-agricoltura-biologica-effetti-sullambiente-acquatico/867888/	Studio MUSE sui pesticidi ammessi anche in agricoltura biologica: che effetti hanno sull'ambiente acquatico?	Video Studio MUSE sui pesticidi ammessi anche in agricoltura biologica: che effetti hanno sull'ambiente acquatico? Tra questi il rame e azadiractina sono pesticidi "naturali" il cui uso è autorizzato in agricoltura biologica in Italia e nel resto d'Europa A cura di Filomena Fotia 9 marzo 2017 - 11:09 È di recente pubblicazione sulle prestigiose riviste scientifiche internazionali Chemosphere e Sc…	rame-azadiractina/muse-cnr studio	www.meteoweb.eu	web	0	0	0	0	843537
00000041140	2017/03/08	http://twitter.com/TutteLeNotizie/statuses/839542424544428038	TutteLeNotizie@twitter.com (LE NOTIZIE)	Agricoltura, sos dell'Onu: "200mila morti all'anno a causa dei pesticidi" https://t.co/N1Z2sxkzWv	pesticidi/onu-rapporto	TW TutteLeNotizie@twitter.com (LE NOTIZIE)	twitter	0	0	0	0	11900
00000041168	2017/03/09	http://www.facebook.com/168190229904123/posts/1371446879578446	Il Fatto Alimentare	Francia, è battaglia sulle etichette nutrizionali semplificate. La Società francese della sanità pubblica replica all'Agenzia nazionale sulla sicurezza alimentare goo.gl/Je9Ghj	etichette nutrizionali semplificate-francia/sfsp-anses	FB Il Fatto Alimentare (168190229904123)	facebook	3	0	2	1	143229
00000041175	2017/03/09	http://www.targatocn.it/2017/03/08/leggi-notizia/argomenti/eventi/articolo/oltre-il-biologico-convegno-di-confagricoltura-cuneo-alla-fiera-di-savigliano.html	&quot;Oltre il biologico&quot;, convegno di Confagricoltura Cuneo alla fiera di Savigliano	Eventi | mercoledì 08 marzo 2017, 18:53 "Oltre il biologico", convegno di Confagricoltura Cuneo alla fiera di Savigliano Giovedì 16 marzo, dalle 14,30, interverranno il viceministro all'Agricoltura Andrea Olivero e gli esperti nazionali Luigi Tozzi e Paolo Parisini. Previste testimonianze aziendali di tre filiere Giovedì 16 marzo, a partire dalle 14,30, presso il padiglione eventi all'interno del…	oltre biologico/confagricoltura cuneo-convegno	www.targatocn.it	web	10	0	0	10	211111
00000041191	2017/03/08	http://www.facebook.com/168190229904123/posts/1370393639683770	Il Fatto Alimentare	Sicurezza alimentare: Efsa stabilisce regole più semplici per macellerie, pescherie, panetterie, gelaterie e negozi alimentari https://goo.gl/XcGk4e #sicurezzaalimentare #Efsa	piccoli rivenditori-rischi alimentari/efsa-linee guida	FB Il Fatto Alimentare (168190229904123)	facebook	44	0	33	11	143229
00000041202	2017/03/09	http://www.facebook.com/160634710642350/posts/1358983657474110	Report	Chi si occupa della sicurezza alimentare dei neonati? Report torna lunedì 27 marzo alle 21:30 su Rai3, con la conduzione di Sigfrido Ranucci. #atuttocèunperché	alimentazione neonati/report-rai tre	FB Report (160634710642350)	facebook	570	15	432	123	1182395
00000041226	2017/03/09	http://www.gonews.it/2017/03/09/introduzione-ad-dieta-sostenibile-al-via-un-ciclo-incontri/	Introduzione ad una dieta sostenibile: al via un ciclo di incontri	Attualità Livorno Che cosa si intende per dieta salutare, sostenibile, rispettosa dell'ambiente equa e locale? Come creare i presupposti strategici per adottarla, affrontando così il problema della "sicurezza alimentare" cittadina? Se ne discuterà a partire dall'incontro programmato per sabato 11 marzo( dalle ore 14.30 alle 18.30) nell'Auditorium Pamela Ognissanti, presso il Centro Servizi al cit…	salute-strategia alimentare/livorno-piano cibo	www.gonews.it	web	0	0	0	0	191176
00000041414	2017/03/09	http://abcallenamento.it/alimentazione/gli-8-comandamenti-di-un-alimentazione.html	Gli 8 Comandamenti di un'Alimentazione Sana	Gli 8 Comandamenti di un'Alimentazione Sana Condividi su: Regole base sempre valide per mantenere la salute a tavola Se abbiamo l'esigenza di tenere sotto controllo il nostro peso, sia per motivi "sportivi" o estetici dobbiamo mantenere un certo equilibrio, con uno stile di vita adeguato e sane abitudini alimentari. Nel caso dovessimo dimagrire bisogna tenere conto che l'apporto di calorie deve e…	alimentazione sana/regole	abcallenamento.it	web	0	0	0	0	199999
00000041427	2017/03/09	http://www.nanopress.it/salute/2017/03/09/cibi-che-aumentano-il-colesterolo-cattivo/165941/	Cibi che aumentano il colesterolo cattivo: 10 alimenti da evitare	whatsapp E' importante sapere quali sono i cibi che aumentano il colesterolo cattivo, per passare subito al contrattacco, se dagli esami del sangue è risultato che avete il colesterolo alto. Esistono almeno dieci categorie di alimenti che andrebbero evitate o quantomeno ridotte. Sono alimenti che compaiono quasi sempre sulle tavole degli italiani, fanno parte della nostra tradizione gastronomica,…	colesterolo-cibi/consigli	www.nanopress.it	web	4	0	0	4	245454
00000041443	2017/03/09	http://www.ondanews.it/al-caseificio-campolongo-montesano-sulla-marcellana-nasce-la-mozzarella-light-senza-lattosio/	Al caseificio &quot;Campolongo&quot; di Montesano sulla Marcellana nasce la mozzarella light senza lattosio	Banca Informa 9 marzo 2017 Al caseificio "Campolongo" di Montesano sulla Marcellana nasce la mozzarella light senza lattosio Il titolare Catiello Gallo: "E' molto importante che un'azienda si rinnovi continuamente" Il caseificio "Campolongo" di Arenabianca di Montesano sulla Marcellana porta sulle tavole tutta la genuinità della mozzarella light senza lattosio. Il nuovo prodotto Campolongo, unico…	mozzarella-optimilk/campolongo-caisial	www.ondanews.it	web	15	0	0	15	95454
00000041445	2017/03/09	http://www.corriere.it/salute/nutrizione/cards/probiotici-prebiotici-fermenti-lattici-che-cosa-servono-che-benefici-hanno/intestino-irritabile-malattie-infiammatorie.shtml	Probiotici, prebiotici e fermenti lattici: a che cosa servono e che benefici hanno?	Milano, 8 marzo 2017 - 17:44 Probiotici, prebiotici e fermenti lattici: a che cosa servono e che benefici hanno? Dieci batteri per ogni cellula. Nel nostro organismo vivono milioni di microorganismi, più delle cellule che lo compongono. Buona parte si trova nel tratto gastrointestinale e compone il cosiddetto microbioma, quello che una volta si era soliti chiamare flora batterica intestinale (ma …	probiotici-prebiotici/national health service regno unito	www.corriere.it	web	0	0	0	0	28955223
00000041455	2017/03/09	http://www.facebook.com/494308557276821/posts/1546909108683422	Giulia Grillo M5S	L'INQUINAMENTO STA MODIFICANDO IL DNA UMANO! Inceneritori, pesticidi, interferenti endocrini, metalli pesanti, smog, tabacco, ormoni e additivi chimici negli alimenti. Questi veleni modificano il DNA umano, come spiega in questa intervista Ernesto Burgio, pediatra e Presidente del Comitato Scientifico ISDE, Associazione internazionale medici per l'ambiente	inquinamento ambientale-dna umano/isde	FB Giulia Grillo M5S (494308557276821)	facebook	144	2	77	65	89544
00000041458	2017/03/09	http://www.facebook.com/709826742396322/posts/1378863205492669	Laura Ferrara	Inceneritori, pesticidi, interferenti endocrini, metalli pesanti, smog, tabacco, ormoni e additivi chimici negli alimenti. Questi veleni modificano il DNA umano, come spiega in questa intervista Ernesto Burgio, pediatra e Presidente del Comitato Scientifico ISDE, Associazione internazionale medici per l'ambiente. Difendere il nostro ambiente significa difendere la salute dei cittadini.	inquinamento ambientale-dna umano/isde	FB Laura Ferrara (709826742396322)	facebook	57	1	42	14	45761
00000041465	2017/03/09	http://www.movimento5stelle.it/parlamentoeuropeo/2017/03/linquinamento-modifi.html	&quot;L'inquinamento modifica il DNA umano&quot; di Ernesto Burgio	Pubblicato Giovedì 9 Mar 2017 in Altre news 09.03.17 15:34 Inceneritori, pesticidi, interferenti endocrini, metalli pesanti, smog, tabacco, ormoni e additivi chimici negli alimenti. Questi veleni modificano il DNA umano, come spiega in questa intervista Ernesto Burgio, pediatra e Presidente del Comitato Scientifico ISDE , Associazione internazionale medici per l'ambiente. Difendere il nostro ambi…	inquinamento ambientale-dna umano/isde	www.movimento5stelle.it	web	129	0	0	129	503289
00000041466	2017/03/09	http://www.iodonna.it/benessere/salute-prevenzione/2017/03/09/soia-sicura-anche-per-chi-ha-gia-avuto-un-tumore-al-seno/	Soia: sicura anche per chi ha gi&#224; avuto un tumore al seno	9 marzo 2017 Soia: sicura anche per chi ha già avuto un tumore al seno Secondo uno studio dell'American Cancer Society il consumo di soia è sicuro anche nel caso in cui una donna ha già affrontato un tumore al seno. 0 I prodotti alimentari a base di soia sono sicuri anche per le donne che hanno ricevuto una diagnosi di tumore al seno. È questa la conclusione che emerge da uno studio pubblicato su…	soia-consumo/american cancer society	www.iodonna.it	web	2	0	0	2	555555
00000041469	2017/03/09	http://tg24.sky.it/tg24/salute-e-benessere/photogallery/2017/03/09/cibi-contaminati-pesticidi.html	I cibi pi&#249; contaminati dai pesticidi negli Stati Uniti	Oroscopo I 12 cibi più contaminati dai pesticidi negli Usa. FOTO Secondo la lista stilata dallorganizzazione Ewg, le fragole si confermano il frutto che presenta le maggiori concentrazioni di sostanze potenzialmente nocive, mentre gli spinaci balzano al secondo posto. La classifica viene compilata sulla base dei test condotti dal Dipartimento per l'agricoltura. LA FOTOGALLERY ©Getty Images L'orga…	pestici-dirty dozen/ewg-usa	tg24.sky.it	web	27	0	0	27	8305084
00000041473	2017/03/09	http://urbanpost.it/le-iene-show-nadia-toffa-le-acque-inquinate-pfas-veneto-un-rischio-bambini/	Le Iene Show: Nadia Toffa e le acque inquinate da Pfas in Veneto, un rischio per i bambini	Ieri a Le Iene Show è andato in onda un servizio di Nadia Toffa riguardante l'inquinamento delle falde acquifere in Veneto: in particolare nelle zone tra Padova, Verona e Vicenza, mamme e bambini a rischio Pfas? Ecco la situazione Ieri è andata in onda a Le Iene Show il servizio di Nadia Toffa sull'inquinamento da Pfas delle falde acquifere nella regione Veneto: in particolare sono interessati i …	caso inquinamento pfas-pfc/veneto-iene	urbanpost.it	web	3	0	0	3	645161
00000041474	2017/03/09	http://www.secoloditalia.it/2017/03/colpo-scena-sui-prodotti-bio-tossici-pesticidi-naturali-utilizzati-nei-campi/	Colpo di scena sui prodotti Bio: tossici i pesticidi naturali utilizzati nei campi	A- A- A+ Colpo di scena nel ricchissimo mercato delle coltivazioni Bio. Uno studio, condotto dal Muse, il Museo delle Scienze di Trento in collaborazione con il Cnr – Istituto di Biofisica di Povo , e pubblicato sulle prestigiose riviste scientifiche internazionali Chemosphere e Science of the Total Environment ha svelato che il rame e l'azadiractina, due pesticidi naturali legalmente ammessi anc…	rame-azadiractina/muse-cnr studio	www.secoloditalia.it	web	15	0	0	15	440000
00000041475	2017/03/09	http://www.repubblica.it/salute/medicina/2017/03/09/news/piano_controllo_gestione_antibiotici-160153467/	Una patente per imparare a usare gli antibiotici	Video Una patente per imparare a usare gli antibiotici Un piano di controllo sulla loro gestione per evitare che siano usati in modo non adeguato. Tra le proposte, una sorta di patentino per il medico 09 marzo 2017 UNA PATENTE per evitare l'abuso di antibiotici. Dopo un anno di studi è in arrivo sul tavolo della conferenza Stato-Regioni il piano nazionale di contrasto all'antibiotico resistenza (…	antibiotico resistenza/piano nazionale contrasto	www.repubblica.it	web	2	0	0	2	45529715
00000041476	2017/03/09	http://www.greenreport.it/news/inquinamenti/effetti-sullambiente-acquatico-pesticidi-naturali-ammessi-anche-agricoltura-biologica/	Che effetti hanno sull'ambiente acquatico i pesticidi &quot;naturali&quot; ammessi anche in agricoltura biologica?	Acqua | Agricoltura | Inquinamenti | Scienze e ricerca Che effetti hanno sull'ambiente acquatico i pesticidi "naturali" ammessi anche in agricoltura biologica? Il caso del rame e dell'azadiractina nel del torrente Rio Gola, in Trentino. Uno studio italiano [9 marzo 2017] Lo studio "Gene expression profiling of responses induced by pesticides employed in organic agriculture in a wild population of…	rame-azadiractina/muse-cnr studio	www.greenreport.it	web	13	0	0	13	106250
00000041478	2017/03/09	http://www.siciliainformazioni.com/redazione/575008/agricoltura-studio-pesticidi-naturali-rame-e-azadiractina-non-sono-innocui	Agricoltura: studio, pesticidi 'naturali' rame e azadiractina non sono innocui	Fonte: adnkronos.com Il rame e l'azadiractina, due pesticidi naturali legalmente ammessi anche nelle coltivazioni biologiche, non sono innocui. Sono le conclusioni di studio condotto dal Muse – Museo delle Scienze di Trento in collaborazione con il Cnr – Istituto di Biofisica di Povo (Trento) che ha preso in considerazione l'effetto di rame e azadiractina sugli insetti che popolano il Rio Gola, u…	rame-azadiractina/muse-cnr studio	www.siciliainformazioni.com	web	0	0	0	0	75000
00000041492	2017/03/09	http://twitter.com/mattinodipadova/statuses/839837446326136832	mattinodipadova@twitter.com (il mattino di Padova)	RT @FabioTemporiti: Inquinamento #Pfas, i carabinieri alla #Miteni https://t.co/QlceYQ8CqA via @mattinodipadova #acqua #inquinamento #Venet…	caso inquinamento pfas-pfc/veneto-noe	TW mattinodipadova@twitter.com (il mattino di Padova)	twitter	2	0	0	2	32900
00000041493	2017/03/09	http://www.facebook.com/324772671055242/posts/633032520229254	WinAlliance Green	FIRMIAMO e DIFFONDIAMO l'iniziativa dei cittadini europei (ICE) contro il Glifosate - al LINK https://stopglyphosate.org/it/ E' SOLO UN PRIMO PASSO, IN QUANTO E' NECESSARIA UNA FORTE INIZIATIVA PER BANDIRE TUTTI I PESTICIDI SINTETICI CHE STAN DEVASTANDO LA SALUTE PLANETARIA COME IN SVIZZERA DOVE SI TERRA' A BREVE UN REFERENDUM CONTRO TUTTI I PESTICIDI SINTETICI E I LORO RESIDUI NEI PRODOTTI IMPOR…	glifosato/iniziativa cittadini europei	FB WinAlliance Green (324772671055242)	facebook	1	0	1	0	2065
00000041495	2017/03/09	http://www.lettera43.it/it/articoli/cronaca/2017/03/09/pfas-in-veneto-storia-di-una-contaminazione-di-massa/209109/	Pfas in Veneto, storia di una contaminazione di massa	9 Marzo Mar 2017 1100 09 marzo 2017 Pfas in Veneto, storia di una contaminazione di massa Un tasso di mortalità spaventosamente alto. Falde acquifere contaminate. Centinaia di migliaia di euro spesi ogni anno per la depurazione. Che ricadono sui cittadini. E un'azienda che rifiuta di risarcire i gestori del servizio idrico. In Italia la zona più compromessa è tra Vicenza, Padova e Verona L'aziend…	caso inquinamento pfas-pfc/veneto	www.lettera43.it	web	15	0	0	15	858974
00000041518	2017/03/09	http://www.ildolomiti.it/blog/open-wet-lab/l%E2%80%98unico-batterio-di-salmonella-buonoe-un-batterio-di-salmonella-morto-o-forse-no	'L‘unico batterio di Salmonella buono,&#232; un batterio di Salmonella morto' o forse no: iniziata in Sud Corea una sperimentazione per combattere il cancro	Ricerca e università 'L‘unico batterio di Salmonella buono,è un batterio di Salmonella morto' o forse no: iniziata in Sud Corea una sperimentazione per combattere il cancro Dai biologi Jung-Joon Min e Joon Haeng Rhee alla manipolazione genetica, dai batteri alle nuove frontiere per combattere le cellule tumorali Di Open Wet Lab - 09 marzo 2017 - 19:24 Condividi Quasi tutti hanno sentito parlare d…	salmonella tumore-lotta/chonnam national university gwangju	www.ildolomiti.it	web	0	0	0	0	58333
00000041520	2017/03/09	http://www.teleclubitalia.it/controlli-dei-nas-in-un-supermercato-tra-giugliano-villaricca-e-mugnano-sequestrati-80-chili-di-carne/1277084/	Controlli dei Nas in un supermercato tra Giugliano, Villaricca e Mugnano: sequestrati 80 chili di carne	Tweet WhatsApp Villaricca. Controlli dai carabinieri della Compagna di Giugliano, diretti dal capitano Antonio De Lise, con il supporto dei colleghi del Nas di Napoli a tutela della sicurezza alimentare e della salute pubblica. I militari dell'Arma hanno effettuato, in particolare, un'ispezione per verificare il rispetto dei requisiti igienico-sanitari in un supermercato di via De Nicola, tratto …	sequestro carne macelleria/giugliano	www.teleclubitalia.it	web	128	0	0	128	335714
00000041521	2017/03/09	http://www.verdeazzurronotizie.it/allerta-allergeni-lidl-ritira-gamberi-sgusciati-aioli/	Allerta allergeni: Lidl ritira gamberi sgusciati &quot;Aioli	Anziano muore sotto il trattore ribaltato Allerta allergeni: Lidl ritira gamberi sgusciati "Aioli Allerta allergeni: Lidl ritira gamberi sgusciati "Aioli". Lo segnala oggi l'Ufficio federale della sicurezza alimentare tedesco. Attraverso un avviso pubblicato sul sito web l'Ufficio federale della sicurezza alimentare tedesco, Lidl Germania ha annunciato che è stato disposto il ritiro dalla vendita…	ritiro gamberetti boreali/lidl	www.verdeazzurronotizie.it	web	8	0	0	8	16666
00000041526	2017/03/09	http://www.tgcom24.mediaset.it/tgtech/esperimenti-della-nasa-nel-deserto-su-marte-possono-crescere-le-patate-_3060757-201702a.shtml	Esperimenti della Nasa nel deserto: &quot;Su Marte possono crescere le patate&quot;	stampa I ricercatori dell'International Potato Center stanno conducendo per conto della Nasa degli esperimenti in Perù, nei terreni asciutti del deserto "Pampas de La Loya". L'obiettivo è quello di far crescere patate all'interno di un ambiente "CubeSat" appositamente costruito per simulare le condizioni del pianeta Marte. Finora, i ricercatori hanno constatato che i tuberi sono in grado di tolle…	patate cubesat-marte/international potato center	www.tgcom24.mediaset.it	web	196	0	0	196	14776119
00000041530	2017/03/09	http://www.dgmag.it/altro/mondo/curiosita/sushi-all-you-can-eat-linchiesta-shock-de-le-iene-127975	Sushi All You Can Eat: l'inchiesta shock de &quot;Le Iene&quot;	Tweet Il sushi è diventato un alimento di grande moda negli ultimi anni, almeno per quanto riguarda l'Italia. In Giappone sono molti i ristoranti che propongono questa tipologia di pasta a base di pesce crudo. Come in molti sapranno il pesce crudo, considerato una squisitezza, va conservato nel miglior modo possibile, al fine di evitare problemi di natura medica. Il vero sushi, inoltre, è un alim…	sushi-all you can eat/iene-tv	www.dgmag.it	web	0	0	0	0	141666
00000041536	2017/03/09	http://www.informazione.it/c/AD3BB33C-C79A-4D44-81C0-DF59BD7A562D/Allerta-allergeni-Lidl-ritira-gamberi-sgusciati-Aioli	Allerta allergeni: Lidl ritira gamberi sgusciati &quot;Aioli&quot;	Allerta allergeni: Lidl ritira gamberi sgusciati "Aioli" Lo segnala oggi l'Ufficio federale della sicurezza alimentare tedesco. lecce, 09/03/2017 - 14:55 ( informazione.it - comunicati stampa - cibi e bevande ) Attraverso un avviso pubblicato sul sito web l'Ufficio federale della sicurezza alimentare tedesco, Lidl Germania ha annunciato che è stato disposto il ritiro dalla vendita gamberetti bore…	ritiro gamberetti boreali/lidl	www.informazione.it	web	1	0	0	1	47368
00000041540	2017/03/09	http://www.facebook.com/339400642775336/posts/1271930109522380	TgPadova Telenuovo	#Sicurezza alimentare, #sequestro e maxi #multa #Padova #polizialocale #cibo #avariato #ulss6	sequestro alimenti/vigilanza stradale	FB TgPadova Telenuovo (339400642775336)	facebook	0	0	0	0	9548
00000041544	2017/03/09	http://www.ilpopulista.it/news/8-Marzo-2017/11590/bologna-controlli-nei-negozi-etnici-cibi-avariati-scaduti-da-anni-e-lavoro-nero.html	Bologna, controlli nei negozi etnici: cibi avariati scaduti da anni e lavoro nero	Bengalese e cinese Bologna, controlli nei negozi etnici: cibi avariati scaduti da anni e lavoro nero Negli esercizi pubblici ubicati nella zona della Bolognina, i Carabinieri hanno rilevato numerose irregolarità. Applicate sanzioni per 4.000 euro di Redazione - 8 Marzo 2017 alle 18:36 Biscotti avariati, risultati scaduti da ben due anni, e un dipendente che lavorava completamente "in nero": è qua…	ispezioni esercizi pubblici/bologna	www.ilpopulista.it	web	776	0	0	776	200000
00000041568	2017/03/09	http://www.grandain.com/2017/03/09/oltre-il-biologico-convegno-di-confagricoltura-cuneo-alla-fiera-di-savigliano/	&quot;Oltre il biologico&quot;, convegno di Confagricoltura Cuneo alla fiera di Savigliano	"Oltre il biologico", convegno di Confagricoltura Cuneo alla fiera di Savigliano 9 marzo 2017 10:48 / Giovedì 16 marzo, a partire dalle 14,30, presso il padiglione eventi all'interno della Fiera della Meccanizzazione di Savigliano avrà luogo il convegno dal titolo "Oltre il biologico. Opportunità e mercati per l'agricoltura di domani" organizzato da Confagricoltura Cuneo. L'evento è rivolto ad az…	oltre biologico/confagricoltura cuneo-convegno	www.grandain.com	web	0	0	0	0	10000
00000041574	2017/03/09	http://www.ilfattoalimentare.it/greenpeace-pfas-veneto.html	Pfas: Greenpeace pubblica il rapporto delle sue analisi sull'inquinamento in Veneto	Recensioni & Eventi Home / Sicurezza Alimentare / Inquinamento da Pfas in Veneto: per Greenpeace non ancora individuate tutte le fonti della contaminazione. Pubblicati i risultati delle analisi Inquinamento da Pfas in Veneto: per Greenpeace non ancora individuate tutte le fonti della contaminazione. Pubblicati i risultati delle analisi Redazione Il Fatto Alimentare 9 marzo 2017 Sicurezza Alimenta…	caso inquinamento pfas-pfc/veneto-greenpeace	www.ilfattoalimentare.it	web	1	0	0	1	318840
00000041779	2017/03/10	http://www.greenme.it/mangiare/altri-alimenti/19215-avocado-calorie-benefici	Avocado: calorie, valori nutrizionali e tutti i benefici	Avocado: calorie, valori nutrizionali e tutti i benefici Marzo 9, 2017 Scritto da Marta Albè L'avocado è considerato uno dei frutti più salutari ed energetici che la natura può offrirci. È soprattutto una fonte di sali minerali, come il potassio, di acidi grassi omega 3 e di vitamine. Andiamo alla scoperta delle calorie, dei valori nutrizionali e dei benefici dell' avocado . Valori nutrizionali d…	avocado/info	www.greenme.it	web	51	0	0	51	1957746
00000041794	2017/03/10	http://www.marieclaire.it/Benessere/salute/zucchero-fa-male	lo zucchero fa male lo spiega Franco Berrino	Perché la timidezza non è un difetto, ma una virtù Troppo zucchero? Ecco come ridurlo E se fossero gli zuccheri, e non i grassi, i responsabili di obesità e malattie degenerative? Ce ne parla l'epidemiologo gourmet Franco Berrino. di Anna Alberti - - 11:00 Basta un poco di zucchero e la pillola va giù , cantava Mary Poppins. E non solo la pillola, ma anche salse, fette biscottate, piselli e aring…	zucchero-dipendenza/american heart society	www.marieclaire.it	web	2	0	0	2	380000
00000041811	2017/03/10	http://www.greenme.it/mangiare/alimentazione-a-salute/19160-curcuma-quantita-assunzione-giornaliera	Curcuma: cosa accade al corpo se ne assumiamo un cucchiaio al giorno	Curcuma: cosa accade al corpo se ne assumiamo un cucchiaio al giorno Marzo 9, 2017 Scritto da Francesca Biagioli Curcuma, la spezia delle meraviglie! Tante ricerche scientifiche in questi ultimi anni si sono concentrate sulle potenzialità antinfiammatorie, antiossidanti, antidolorifiche e in generale curative nei confronti del nostro corpo di questa spezia dal colore giallo-arancio. Curcuma, quan…	curcuma/universita california	www.greenme.it	web	2222	0	0	2222	1957746
00000041816	2017/03/09	http://www.cosmopolitan.it/benessere-salute/diete/a116804/avena-proprieta-calorie-benefici/	Avena: propriet&#224;, calorie e quanta assumerne al giorno	Questo sito utilizza cookie, inclusi cookie di terze parti. Alcuni cookie ci aiutano a migliorare la navigazione nel sito, altri sono finalizzati a inviare messaggi pubblicitari mirati. Continuando la navigazione nel sito acconsenti al loro impiego in conformità alla nostra Cookie Policy , che ti invitiamo pertanto a consultare. Accedendo alla nostra Cookie Policy , inoltre, potrai negare il cons…	avena-consumo/consigli	www.cosmopolitan.it	web	6	0	0	6	258823
00000041844	2017/03/09	http://www.facebook.com/168190229904123/posts/1371955209527613	Il Fatto Alimentare	Tonno: rosso o pinne gialle? Molte le problematiche irrisolte: additivi vietati, pesca abusiva e sindrome sgombroide https://goo.gl/vucBC2 #tonnorosso	additivi-pesce/eurofishmarket	FB Il Fatto Alimentare (168190229904123)	facebook	2	0	1	1	143229
00000041870	2017/03/09	http://www.canaleenergia.com/archivio-articoli/5740-dalle-coltivazioni-ai-torrenti-i-pesticidi-minacciano-la-fauna-acquatica.html	Dalle coltivazioni ai torrenti: i pesticidi minacciano la fauna acquatica	Dalle coltivazioni ai torrenti: i pesticidi minacciano la fauna acquatica Dettagli Pubblicato Giovedì, 09 Marzo 2017 15:23 Scritto da Redazione Tags: agricoltura biologica , pesticidi , CNR , inquinamento acque Pesticidi e prodotti utilizzati nell'agricoltura biologica minacciano la fauna acquatica. È quanto emerso da uno studio condotto dal Museo delle scienze di Trento (MUSE) in collaborazione …	rame-azadiractina/muse-cnr studio	www.canaleenergia.com	web	0	0	0	0	7142
00000041876	2017/03/10	http://twitter.com/RosannaMarani/statuses/840137142672097283	RosannaMarani@twitter.com (Rosanna Marani)	Emergenza acqua contaminata da PFAS in Veneto. Firma la petizione! https://t.co/d0ks88rjJt #Noncelabeviamo	caso inquinamento pfas-pfc/veneto-greenpeace	TW RosannaMarani@twitter.com (Rosanna Marani)	twitter	0	0	0	0	5439
00000041892	2017/03/10	http://www.lastampa.it/2017/03/10/scienza/ambiente/focus/il-lago-maggiore-pieno-di-batteri-antibioticoresistenti-qnBE3GiOZPkRJJSDAxWsuM/pagina.html	Il Lago Maggiore? &#200; pieno di batteri antibiotico-resistenti	Copyright © Il Lago Maggiore? È pieno di batteri antibiotico-resistenti Uno studio del Cnr ha rilevato nelle acque del lago rilevato la presenza di almeno 12 geni di resistenza agli antibiotici più utilizzati negli ultimi dieci anni in Italia e in Svizzera, Una situazione allarmante Leggi anche 10/03/2017 cristina bellon Non siamo ancora in uno stato di emergenza. Ma poiché l'utilizzo delle acque…	antibiotico resistenza-lago maggiore/cnr-studio	www.lastampa.it	web	42	0	0	42	10220588
00000041902	2017/03/09	http://twitter.com/tinockha1/statuses/839960405019660290	tinockha1@twitter.com (emanuela mello)	Emergenza acqua contaminata da PFAS in Veneto. Firma la petizione! #Noncelabeviamo https://t.co/t8FoMVw4vN	caso inquinamento pfas-pfc/veneto-greenpeace	TW tinockha1@twitter.com (emanuela mello)	twitter	0	0	0	0	9094
00000041947	2017/03/10	http://www.meteoweb.eu/2017/03/salute-antibiotici-sempre-meno-efficaci-se-ne-parla-in-convegno-a-milano/868502/	Salute, antibiotici sempre meno efficaci: se ne parla in convegno a Milano	Salute, antibiotici sempre meno efficaci: se ne parla in convegno a Milano Gli italiani assumono troppi antibiotici che sono ogni giorno meno efficaci A cura di Filomena Fotia 10 marzo 2017 - 12:10 Gli italiani assumono troppi antibiotici che sono ogni giorno meno efficaci. È questo il tema al centro del convegno internazionale di medici in corso a Milano. Il sesto Congresso Internazionale Amit, …	antibiotico resistenza/amit-congresso internazionale milano	www.meteoweb.eu	web	0	0	0	0	843537
00000041952	2017/03/09	http://www.teatronaturale.it/strettamente-tecnico/bio-e-natura/24000-rame-e-azadiractina-utili-in-agricoltura-biologica-ma-pericolosi-per-la-natura.htm	Rame e azadiractina utili in agricoltura biologica ma pericolosi per la natura	INTERNATIONAL Rame e azadiractina utili in agricoltura biologica ma pericolosi per la natura Secondo una ricerca del Museo delle Scienze di Trento e del Cnr entrambi i prinicpi attivi sono tossici per l'ecosistema acquatico. Si rivedranno i limiti di utilizzo di questi agrofarmaci? Uno studio condotto dal MUSE-Museo delle Scienze di Trento in collaborazione con il CNR – Istituto di Biofisica di P…	rame-azadiractina/muse-cnr studio	www.teatronaturale.it	web	0	0	0	0	56000
00000041955	2017/03/09	http://www.ansa.it/trentino/notizie/2017/03/09/ambiente-pesticidi-studio-del-muse-su-ecosistema-acquatico_3c4449e2-6168-425c-93e0-1b279680627c.html	Ambiente: pesticidi, studio del Muse su ecosistema acquatico	Scrivi alla redazione Archiviato in (ANSA) - TRENTO, 9 MAR - Pubblicato sulle riviste scientifiche 'Chemosphere' e 'Science of the Total Environment' uno studio condotto dal Museo delle Scienze di Trento in collaborazione con l'Istituto di Biofisica di Povo, che prende in considerazione l'effetto di rame e azadiractina - due pesticidi legalmente ammessi anche nelle coltivazioni biologiche - sugli…	rame-azadiractina/muse-cnr studio	www.ansa.it	web	4	0	0	4	11954022
00000042011	2017/03/10	http://www.huffingtonpost.it/paolo-carnemolla/glifosato-e-ogm-vanno-a-braccetto-lalternativa-e-il-bio_b_15259742.html	Glifosato e Ogm vanno a braccetto. L'alternativa &#232; il Bio	Glifosato e Ogm vanno a braccetto. L'alternativa è il Bio Pubblicato: E-mail Commento Un mio post di febbraio sugli Ogm ha scatenato la reazione di alcuni noti fan italiani del transgenico che sono arrivati al punto di negare la correlazione fra Ogm e tecniche di coltivazione che fanno ampio uso di glifosato. Certamente non tutte le varietà di mais transgenico sono caratterizzate dalla resistenza…	glisofato-ogm/agricoltura biologica-alternativa	www.huffingtonpost.it	web	1	0	0	1	6780612
00000042026	2017/03/09	http://www.puntostabianews.it/attualita/item/57531-allerta-allergeni-lidl-ritira-gamberi-sgusciati-aioli.html	Allerta allergeni: Lidl ritira gamberi sgusciati &quot;Aioli&quot;.	Allerta allergeni: Lidl ritira gamberi sgusciati "Aioli". Allerta allergeni: Lidl ritira gamberi sgusciati "Aioli". 09 Marzo 2017 Author : La Redazione Attraverso un avviso pubblicato sul sito web l'Ufficio federale della sicurezza alimentare tedesco, Lidl Germania ha annunciato che è stato disposto il ritiro dalla vendita gamberetti boreali sgusciati surgelati 150 g "Aioli", distribuiti nei punt…	ritiro gamberetti boreali/lidl	www.puntostabianews.it	web	0	0	0	0	10714
00000042038	2017/03/10	http://www.quotidianosanita.it/puglia/articolo.php	Asl Novara. Partita la campagna &quot;Acquista bene, conserva meglio!&quot;	stampa Asl Novara. Partita la campagna "Acquista bene, conserva meglio!" L'obiettivo è sensibilizzazione sulla corretta gestione degli alimenti in ambito domestico. Silvana Pitrolo (Asl No): "La campagna è sviluppata anche per valorizzare l'impegno dell'esercente e del sistema dei Controlli Pubblici nell'assicurare la salubrità e la qualità degli alimenti e la rete delle imprese presenti sul terr…	acquista bene-conserva meglio/piemonte	www.quotidianosanita.it	web	1279	0	0	1279	265573
00000042052	2017/03/09	http://twitter.com/ilmeridianonews/statuses/839892493344849921	ilmeridianonews@twitter.com (Il Meridiano News)	L'OPERAZIONE - In azione carabinieri di Giugliano e NAS. 80 kg il sequestro https://t.co/bGqzUGQ4IJ	sequestro carne macelleria/giugliano	TW ilmeridianonews@twitter.com (Il Meridiano News)	twitter	0	0	0	0	1653
00000042062	2017/03/10	http://www.cesenatoday.it/economia/amadori-nuovi-prodotti-campese-senza-antibiotici-wurstel-100percento.html	Novit&#224; in casa Amadori: al via il pollo allevato all'aperto senza uso di antibiotici	Economia Novità in casa Amadori: al via il pollo allevato all'aperto senza uso di antibiotici Amadori lancia due prodotti che innovano profondamente il settore nell'ambito delle carni avicole: il pollo "Campese allevato all'aperto senza uso di antibiotici" e i wurstel 100% Redazione I più letti di oggi 1 Cna nuovi organi per le imprese di "benessere e sanità": "Ancora lotta all'abusivismo" Amador…	pollo-privo antibiotici/amadori	www.cesenatoday.it	web	171	0	0	171	84210
00000042063	2017/03/10	http://www.ilfattoalimentare.it/trump-sicurezza-alimentare.html	Trump e la sicurezza alimentare. Il nuovo Presidente capir&#224; che prevenire conviene?	Recensioni & Eventi Home / Sicurezza Alimentare / Donald Trump e la sicurezza alimentare. Da uomo d'affari, il nuovo Presidente potrebbe valutare che conviene prevenire e controllare Donald Trump e la sicurezza alimentare. Da uomo d'affari, il nuovo Presidente potrebbe valutare che conviene prevenire e controllare Beniamino Bonardi 10 marzo 2017 Sicurezza Alimentare Lascia un commento 1 Visto Il …	industria alimentare-trump/food-drug administration	www.ilfattoalimentare.it	web	0	0	0	0	318840
00000042083	2017/03/10	http://www.cinquequotidiano.it/attualita/salute/2017/03/09/allerta-alimentare-ritirati-gamberi-sgusciati/	Allerta alimentare, ritirati gamberi surgelati	Allerta alimentare, ritirati gamberi surgelati Lo segnala lo Sportello dei Diritti Tweet su Twitter Attraverso un avviso pubblicato sul sito web l'Ufficio federale della sicurezza alimentare tedesco, Lidl Germania ha annunciato che è stato disposto il ritiro dalla vendita gamberetti boreali sgusciati surgelati 150 g "Aioli", distribuiti nei punti vendita dei supermercati in Germania. Motivo è la …	ritiro gamberetti boreali/lidl	www.cinquequotidiano.it	web	7	0	0	7	107692
00000042091	2017/03/10	http://milano.repubblica.it/cronaca/2017/03/10/news/la_ricerca_i_piu_severi_in_assoluto_sono_le_mamme_e_i_papa_degli_scolari_delle_elementari_il_livello_di_igiene_e_la_gen-160168101/	Milano, il cibo a scuola piace pi&#249; ai bambini che ai genitori: divisi sulla pagella delle mense	Milano, il cibo a scuola piace più ai bambini che ai genitori: divisi sulla pagella delle mense (fotogramma) I più severi in assoluto sono le mamme e i papà degli scolari delle elementari: 1 su 2 dice di non essere soddisfatto del cibo che mangiano i figli di TIZIANA DE GIORGIO 10 marzo 2017 I più severi in assoluto sono i genitori delle elementari: uno su due dice di non essere soddisfatto del c…	refezione scolastica-customer satisfaction/milano-sondaggio	milano.repubblica.it	web	8	0	0	8	43691099
00000042256	2017/03/10	http://www.greenme.it/mangiare/alimentazione-a-salute/19287-olio-di-palma-fa-male	Olio di palma: fa male davvero?	Olio di palma: fa male davvero? Marzo 10, 2017 Scritto da Francesca Biagioli Olio di palma,fa male davvero? Al di là dei seri problemi ambientali che la sua produzione comporta, possiamo ritenerlo un pericolo per la nostra salute? L' olio di palma è un grasso di origine vegetale che per le sue caratteristiche può essere paragonato al burro ed è per questo che viene utilizzato nella maggior parte …	olio di palma/consigli	www.greenme.it	web	51	0	0	51	1957746
00000042260	2017/03/10	http://www.glamour.it/benessere/2017/03/10/i-superfood-di-primavera/	I superfood di primavera	... I superfood di primavera Patate dolci, prugne secche, noci del Brasile, olio di cocco… Tutti alimenti ricchi di nutrienti che aiutano ad affrontare il cambio di stagione con energia e umore a mille. L'ultimo trend che arriva da Los Angeles? Il latte di cammello… administrator Parlare di superalimenti nell'epoca del naturalness, ovvero lo stile di vita green, consapevole e orientato a una alim…	superfood-vita green/info	www.glamour.it	web	0	0	0	0	203448
00000042272	2017/03/10	http://twitter.com/laNonnaPaperina/statuses/840151496733818880	laNonnaPaperina@twitter.com (tiziana colombo)	Intolleranza al lattosio: e ora cosa mangio? https://t.co/qk6uCMV9pl	intolleranza lattosio/consigli	TW laNonnaPaperina@twitter.com (tiziana colombo)	twitter	0	0	0	0	5029
00000042294	2017/03/10	http://www.ufficiostampa.rai.it/dl/UfficioStampa/Articoli/FUORI-TG-4ce395b4-09c0-48ba-bb8f-ae4fae78c65e.html	RAI3: FUORI TG	La nostra frutta o la loro 13/03/2017 - 13:40 Negli ultimi anni è scoppiato il boom della frutta esotica sulle nostre tavole, per un volume d'affari che nel 2016 ha superato i 55 milioni di euro. Una moda dilagante, sostenuta dall'effetto mediatico delle trasmissioni televisive, che non si limita all'alimentazione, ma riguarda anche la medicina e la cosmetica. Ma se da un lato anche i prodotti tr…	frutta esotica-boom/fuori tg-trasmissione	www.ufficiostampa.rai.it	web	0	0	0	0	6163538
00000042296	2017/03/10	http://www.centrometeoitaliano.it/salute/alimenti-riscaldati-la-lista-di-quelli-cancerogeni-10-03-2017-48819/	Alimenti riscaldati: la lista di quelli cancerogeni	Alimenti riscaldati: la lista di quelli cancerogeni 10 marzo 2017 - 12:21 Esistono alcuni tipi di alimenti che non vanno mai riscaldati, ma mangiati sempre subito dopo la loro preparazione. Ecco la lista completa Alimenti riscaldati: la lista di quelli cancerogeni Alimenti riscaldati: la lista di quelli cancerogeni – Quando si ha a che fare con gli avanzi alimentari, è necessario prestare molta a…	alimenti-no riscaldamento/consigli	www.centrometeoitaliano.it	web	151	0	0	151	738853
00000042306	2017/03/10	http://www.greenme.it/consumare/acqua/23240-pfas-veneto	Pfas nelle acque del Veneto, emergenza ambientale e sanitaria (PETIZIONE)	Pfas nelle acque del Veneto, emergenza ambientale e sanitaria (PETIZIONE) Marzo 10, 2017 Scritto da Germana Carillo Inquinamento da Pfas in Veneto: alcuni attivisti di Greenpeace stanno manifestando da questa mattina a Venezia, davanti Palazzo Balbi, sede della Regione. L'inquinamento da Pfas interessa un'ampia area del Veneto compresa tra le province di Vicenza, Verona e Padova. È per questo che…	caso inquinamento pfas-pfc/greenpeace	www.greenme.it	web	33	0	0	33	1957746
00000042311	2017/03/10	http://www.aise.it/made-in-italy/lagroalimentare-italiano-con-lice-alla-fiera-ife-di-londra-2017/83283/157	L'AGROALIMENTARE ITALIANO CON L'ICE ALLA FIERA IFE DI LONDRA 2017	Sei in: Home / Economia italiana nel mondo / Made in Italy L'AGROALIMENTARE ITALIANO CON L'ICE ALLA FIERA IFE DI LONDRA 2017 10/03/2017 - 16.07 Email Stampa PDF LONDRA\ aise\ - L'ICE-Agenzia per la promozione all'estero e l'internazionalizzazione delle imprese italiane, nell'ambito della Linea di Intervento B1 del Piano Export Sud, organizza la Collettiva italiana alla Fiera IFE di Londra 2017. L…	agroalimentare italiano-ice/ife londra	www.aise.it	web	0	0	0	0	26666
00000042313	2017/03/10	http://www.slowfood.it/settimana-internazionale-pesticidi-facciamoci-sentire/	Settimana internazionale contro i Pesticidi: facciamoci sentire!	Settimana internazionale contro i Pesticidi: facciamoci sentire! 10/03/2017 Un'agricoltura alternativa è possibile! È primavera, tempo di pesticidi! Già perché è soprattutto in primavera che contadini e hobbisti che coltivano la terra, senza pensare troppo alle conseguenze, abbondano nelle campagne con l'uso di questi prodotti per preparare il terreno alle nuove colture. Ma un modo alternativo di…	pesticidi-settimana internazionale contrasto/pan	www.slowfood.it	web	1519	0	0	1519	77777
00000042320	2017/03/10	http://www.affaritaliani.it/rubriche/tuttasalute/notiziario/farmaci_amit_50_antibiotici_usato_in_modo_errato_serve_piano_ad_hoc-14149.html	Farmaci: Amit, 50% antibiotici usato in modo errato, serve Piano ad hoc - Affaritaliani.it	Farmaci: Amit, 50% antibiotici usato in modo errato, serve Piano ad hoc 10 marzo 2017- 15:21 Roma, 10 mar. (AdnKronos Salute) - Antibiotici come caramelle. L'Italia risulta tra i maggiori consumatori di questi medicinali, superata solo da Belgio, Francia, Cipro, Romania e Grecia. Se n'è parlato a Milano in occasione dell'apertura del 6° Congresso internazionale Amit, Argomenti di malattie infetti…	antibiotico resistenza/amit-congresso internazionale milano	www.affaritaliani.it	web	0	0	0	0	996710
00000042338	2017/03/10	http://www.panorama.it/scienza/salute/farmaci-amit-50-antibiotici-usato-in-modo-errato-serve-piano-ad-hoc/	Farmaci: Amit, 50% antibiotici usato in modo errato, serve Piano ad hoc	ADNKRONOS Roma, 10 mar. (AdnKronos Salute) - Antibiotici come caramelle. L'Italia risulta tra i maggiori consumatori di questi medicinali, superata solo da Belgio, Francia, Cipro, Romania e Grecia. Se n'è parlato a Milano in occasione dell'apertura del 6° Congresso internazionale Amit, Argomenti di malattie infettive e tropicali. Secondo gli ultimi dati, l'80% circa degli antibiotici si consuma n…	antibiotico resistenza/amit-congresso internazionale milano	www.panorama.it	web	0	0	0	0	1092857
00000042342	2017/03/10	http://www.lapresse.it/un-antibiotico-su-due-mal-somministrato-arriva-piano-di-controllo.html	Un antibiotico su due mal somministrato: arriva piano di controllo	Venerdì 10 Marzo 2017 - 14:30 Un antibiotico su due mal somministrato: arriva piano di controllo L'Italia risulta essere tra i più elevati consumatori di antibiotici, superata solo da Belgio, Francia, Cipro, Romania e Grecia L'Italia risulta essere tra i più elevati consumatori di antibiotici, superata solo da Belgio, Francia, Cipro, Romania e Grecia. Si consuma, secondo gli ultimi dati, l'80% ci…	antibiotico resistenza/piano nazionale contrasto	www.lapresse.it	web	0	0	0	0	141666
00000042376	2017/03/10	http://www.ilsannioquotidiano.it/2017/03/10/farmaci-amit-50-antibiotici-usato-in-modo-errato-serve-piano-ad-hoc/	Farmaci: Amit, 50% antibiotici usato in modo errato, serve Piano ad hoc	Robot Adnkronos Roma, 10 mar. (AdnKronos Salute) – Antibiotici come caramelle. L'Italia risulta tra i maggiori consumatori di questi medicinali, superata solo da Belgio, Francia, Cipro, Romania e Grecia. Se n'è parlato a Milano in occasione dell'apertura del 6° Congresso internazionale Amit, Argomenti di malattie infettive e tropicali. Secondo gli ultimi dati, l'80% circa degli antibiotici si con…	antibiotico resistenza/amit-congresso internazionale milano	www.ilsannioquotidiano.it	web	0	0	0	0	10526
00000042402	2017/03/10	http://www.meteoweb.eu/2017/03/farmaci-amit-il-50-degli-antibiotici-usato-in-modo-errato-serve-un-piano-ad-hoc/868588/	Farmaci, AMIT: il 50% degli antibiotici usato in modo errato, serve un piano ad hoc	Farmaci, AMIT: il 50% degli antibiotici usato in modo errato, serve un piano ad hoc L'80% circa degli antibiotici si consuma nella medicina generale A cura di Filomena Fotia 10 marzo 2017 - 14:18 Antibiotici come caramelle. L'Italia risulta tra i maggiori consumatori di questi medicinali, superata solo da Belgio, Francia, Cipro, Romania e Grecia. Se n'è parlato a Milano in occasione dell'apertura…	antibiotico resistenza/amit-congresso internazionale milano	www.meteoweb.eu	web	0	0	0	0	843537
00000042417	2017/03/10	http://www.arezzoweb.it/2017/farmaci-amit-50-antibiotici-usato-in-modo-errato-serve-piano-ad-hoc-380912.html	Farmaci: Amit, 50% antibiotici usato in modo errato, serve Piano ad hoc	tweet Roma, 10 mar. (AdnKronos Salute) – Antibiotici come caramelle. L'Italia risulta tra i maggiori consumatori di questi medicinali, superata solo da Belgio, Francia, Cipro, Romania e Grecia. Se n'è parlato a Milano in occasione dell'apertura del 6° Congresso internazionale Amit, Argomenti di malattie infettive e tropicali. Secondo gli ultimi dati, l'80% circa degli antibiotici si consuma nella…	antibiotico resistenza/amit-congresso internazionale milano	www.arezzoweb.it	web	0	0	0	0	18181
00000042429	2017/03/10	http://ufficiostampabasilicata.it/2017/03/10/granosalus-presenta-in-4-ccp-dossier-su-contaminanti-tossici-contenuti-nei-cereali/	GranoSalus presenta in IV Ccp dossier su contaminanti tossici contenuti nei cereali	Benvenuto! Accedi al tuo account il tuo username GranoSalus presenta in IV Ccp dossier su contaminanti tossici contenuti nei cereali Di Tweet su Twitter Prosegue il lavoro dell'associazione GranoSalus a tutela della salubrità dei prodotti di origine cereale presenti sulle nostre tavole. Continua dunque l'opera di sensibilizzazione che l'associazione persegue da tempo al fine di provare ad arenare…	pasta-risultati analisi/granosalus-commissione consiliare	ufficiostampabasilicata.it	web	14	0	0	14	9090
00000042435	2017/03/10	http://www.ilfattoalimentare.it/stati-uniti-listeriosi-formaggio.html	Stati Uniti: 2 morti per epidemia di listeriosi da formaggio prodotto con latte crudo	Home / Sicurezza Alimentare / Stati Uniti: due morti per epidemia di listeriosi causata da formaggio prodotto con latte crudo Stati Uniti: due morti per epidemia di listeriosi causata da formaggio prodotto con latte crudo Giulia Crepaldi 10 marzo 2017 Sicurezza Alimentare Lascia un commento 1 Visto Epidemia di listeriosi fatta risalire a formaggi a pasta molle prodotti con latte crudo Un' epidemi…	formaggio latte crudo-listeria/decessi-usa	www.ilfattoalimentare.it	web	3	0	0	3	318840
00000042436	2017/03/10	http://www.fanpage.it/listeria-nel-formaggio-due-morti-negli-stati-uniti-non-mangiate-quel-prodotto/	Listeria nel formaggio, due morti negli Stati Uniti Non mangiate quel prodotto	di B. C. Due persone sono morte e altre quattro hanno sofferto problemi di salute in seguito ad un‘epidemia di listeria in vari stati orientali americani. La colpa sarebbe di un formaggio "a latte crudo", chiamato Ouleout, prodotto da Vulto Creamery nello Stato di New York. Il formaggio è venduto in un negozio di Whole Foods a Fairfield, nel Connecticut, ma potrebbe essere stato commercializzato …	formaggio latte crudo-listeria/decessi-usa	www.fanpage.it	web	124	0	0	124	4823717
00000042440	2017/03/10	http://twitter.com/maletaIt/statuses/840235618286231552	maletaIt@twitter.com (Maleta)	Listeria nel formaggio, due morti negli Stati Uniti: "Non mangiate quel prodotto" https://t.co/ctZzFdg6Fh	formaggio latte crudo-listeria/decessi-usa	TW maletaIt@twitter.com (Maleta)	twitter	0	0	0	0	8944
00000042444	2017/03/10	http://www.today.it/cronaca/listeria-torta-ricotta-pere.html	&quot;Non mangiate quella torta&quot;, diramata l'allerta alimentare per contaminazione da listeria	Cronaca / Italia "Non mangiate quella torta", diramata l'allerta alimentare per contaminazione da listeria Ordine di ritiro da tutto il territorio nazionale della "Torta ricotta e pera" Dolce Voglia. L'allerta alimentare diramata dal ministero della salute che sottolinea la presenza oltre i limiti dei germi che possono causare gravi conseguenze Redazione I più letti di oggi 1 Listeria nel formagg…	ritiro torta ricotta-pera/allerta alimentare	www.today.it	web	80	0	0	80	2336956
00000042455	2017/03/10	http://www.ilvescovado.it/it/sezioni-25/cronaca-1/tramonti-sorpreso-con-carico-di-latticini-mal-con-63952	Cronaca Tramonti, sorpreso con carico di latticini mal conservati. Denunciato uomo di Agerola	Cronaca Tramonti, sorpreso con carico di latticini mal conservati. Denunciato uomo di Agerola L'uomo era stato sorpreso nello stesso punto il 6 agosto del 2014 e denunciato per la medesima irregolarità Scritto da (Redazione), venerdì 10 marzo 2017 15:49:55 Ultimo aggiornamento venerdì 10 marzo 2017 15:55:31 Nell'ambito delle attività di controllo del territorio, questa mattina i Carabinieri della…	trasporto illecito prodotti caseari/tramonti	www.ilvescovado.it	web	41	0	0	41	37500
00000042485	2017/03/10	http://www.immediato.net/2017/03/10/cibo-in-cattivo-stato-al-quartiere-ferrovia-di-foggia-blitz-di-polizia-e-asl/	Cibo in cattivo stato al quartiere ferrovia di Foggia, blitz di polizia e Asl	Cibo in cattivo stato al quartiere ferrovia di Foggia, blitz di polizia e Asl 10 marzo 2017 · Ne avevamo dato notizia ieri ed oggi la polizia locale di Foggia ha fornito tutti i dettagli del blitz nel quartiere ferrovia disposto congiuntamente alla Polizia di Stato e agli ispettori dell'Asl. In via Montegrappa, all'interno del magazzino di un'attività commerciale gestita da un cittadino del Bangl…	sequesto alimenti magazzino etnico/foggia	www.immediato.net	web	13	0	0	13	100000
00000042490	2017/03/10	http://www.lafucina.it/2017/03/10/sushi-sashimi-5-consigli-per-capire-se-buoni/	Sushi e sashimi, 5 consigli per capire se sono buoni	Sushi e sashimi, 5 consigli per capire se sono buoni La puzza di pesce e il riso compatto sono indici negativi, per esempio Share Diventato una moda, il pesce crudo può nascondere qualche insidia. Ma quando si entra in un locale che serve sushi e sashimi, si può valutare la sicurezza del cibo servito? Ecco i consigli de 'Ilfattoalimentare.it per cercare di evitare di incorrere in rischi per la sa…	pesce crudo-consumo/consigli	www.lafucina.it	web	14	0	0	14	107692
00000042500	2017/03/10	http://www.rietilife.com/2017/03/10/asl-rieti-inaugurato-laboratorio-della-sicurezza-alimentare/	Asl Rieti, inaugurato il Laboratorio della Sicurezza Alimentare	Home / Archivio / Asl Rieti, inaugurato il Laboratorio della Sicurezza Alimentare Asl Rieti, inaugurato il Laboratorio della Sicurezza Alimentare in Archivio , Cronaca , Index 10/03/2017 10:56 Nel Dipartimento di Prevenzione della Asl di Rieti, è stato inaugurato il Laboratorio della Sicurezza Alimentare. "L'iniziativa, promossa dal Direttore del Dipartimento, Angelo Toni ed ampliamente condivisa…	asl rieti-laboratorio sicurezza/inaugurazione	www.rietilife.com	web	60	0	0	60	57692
00000042506	2017/03/10	http://www.positanonews.it/articolo/3178386/tramonti-fermato-camioncino-trasporto-prodotti-caseari-non-norma-scatta-la-denuncia	Tramonti, fermato camioncino: trasporto prodotti caseari non a norma. Scatta la denuncia	Tweet on Twitter 🔊 Ascolta questo articolo I Carabinieri di Tramonti hanno fermato stamane un furgoncino che trasportava latticini e vari prodotti alimentari in modo non lecito. In particolare, nei pressi del Valico di Chiunzi, un mezzo è stato fermato per i controlli che sono ormai cosa frequente nella zona (per fortuna) e sono stati trovati al suo interno vari prodotti alimentari, in particolar…	trasporto illecito prodotti caseari/tramonti	www.positanonews.it	web	4	0	0	4	61111
00000042513	2017/03/10	http://www.teleradioerre.it/foggia/104780/Foggia,-in-zona-ferrovia-sequestrate-13-t-di-alimenti-scaduti-e-non-in-regola	Foggia, in zona ferrovia sequestrate 13 t di alimenti scaduti e non in regola	Foggia, in zona ferrovia sequestrate 13 t di alimenti scaduti e non in regola FOGGIA, Tweet Alimenti scaduti e non in regola con le normative igienico sanitarie ed alle normative U.E. in materia di etichettatura. E' quanto hanno scoperto Polizia Locale, personale della Polizia di Stato e gli ispettori sanitari dell'Asl in un'attività commerciale a Foggia - nel quartiere ferrovia -gestita da un ci…	sequesto alimenti magazzino etnico/foggia	www.teleradioerre.it	web	0	0	0	0	70833
00000042518	2017/03/10	http://www.ilpopulista.it/news/10-Marzo-2017/11522/cosenza-niente-igiene-ne-sicurezza-sequestrati-mille-quintali-di-patate.html	Cosenza: niente igiene n&#233; sicurezza, sequestrati mille quintali di patate	Ambienti non idonei Cosenza: niente igiene né sicurezza, sequestrati mille quintali di patate L'esposizione al rischio per la salute dei consumatori ha comportato il sequestro preventivo degli alimenti e sanzioni amministrative fino a quindicimila euro di Redazione - 10 Marzo 2017 alle 13:55 Foto ANSA I Finanzieri del Comando Provinciale della Guardia di Finanza di Cosenza hanno sequestrato marte…	sequestro patate/cosenza	www.ilpopulista.it	web	48	0	0	48	200000
00000042519	2017/03/10	http://www.foggiatoday.it/cronaca/cibo-scaduto-magazzino-negozio-quartiere-ferrovia.html	Foggia: cibo scaduto in un magazzino di un negozio	La Municipale torna in via Podgora e sequestra cibo scaduto in via Isonzo 8 ottobre 2014 Durante i controlli espletati nella giornata di ieri nel 'quartiere ferrovia' dalla Polizia Locale di Foggia congiuntamente a personale della Polizia di Stato e agli ispettori sanitari dell'Asl, sono stati rinvenuti all'interno del magazzino di un'attività commerciale gestita da un cittadino del Bangladesh, a…	sequesto alimenti magazzino etnico/foggia	www.foggiatoday.it	web	100	0	0	100	299516
00000042641	2017/03/10	http://twitter.com/Nonsprecare/statuses/840321388284108800	Nonsprecare@twitter.com (Non Sprecare)	Ecco come avanzano, nell'industria alimentare, i coloranti naturali, ricavati da piante, bacche e radici. Un... https://t.co/KTQkrqK2T7	alimenti-coloranti naturali/multinazionali	TW Nonsprecare@twitter.com (Non Sprecare)	twitter	0	0	0	0	5893
00000042645	2017/03/10	http://www.facebook.com/189074871108084/posts/1644711792211044	Non Sprecare	Ecco come avanzano, nell'industria alimentare, i coloranti naturali, ricavati da piante, bacche e radici. Un tempo invece caramelle e cioccolatini si coloravano grazie al piombo, al rame e al catrame. Evviva il cambiamento!	alimenti-coloranti naturali/multinazionali	FB Non Sprecare (189074871108084)	facebook	3	0	3	0	257359
00000042663	2017/03/10	http://www.milleunadonna.it/salute/articoli/farmaci-amit-50-antibiotici-usato-in-modo-errato-serve-piano-ad-hoc-00001/	Farmaci: Amit, 50% antibiotici usato in modo errato, serve Piano ad hoc	Tweet di Adnkronos Roma, 10 mar. (AdnKronos Salute) - Antibiotici come caramelle. L'Italia risulta tra i maggiori consumatori di questi medicinali, superata solo da Belgio, Francia, Cipro, Romania e Grecia. Se n'è parlato a Milano in occasione dell'apertura del 6° Congresso internazionale Amit, Argomenti di malattie infettive e tropicali. Secondo gli ultimi dati, l'80% circa degli antibiotici si …	antibiotico resistenza/amit-congresso internazionale milano	www.milleunadonna.it	web	0	0	0	0	576000
00000042702	2017/03/10	http://www.lasicilia.it/news/salute/68193/farmaci-amit-50-antibiotici-usato-in-modo-errato-serve-piano-ad-hoc.html	Farmaci: Amit, 50% antibiotici usato in modo errato, serve Piano ad hoc	Farmaci: Amit, 50% antibiotici usato in modo errato, serve Piano ad hoc 10/03/2017 - 16:00 Roma, 10 mar. (AdnKronos Salute) - Antibiotici come caramelle. L'Italia risulta tra i maggiori consumatori di questi medicinali, superata solo da Belgio, Francia, Cipro, Romania e Grecia. Se n'è parlato a Milano in occasione dell'apertura del 6° Congresso internazionale Amit, Argomenti di malattie infettive…	antibiotico resistenza/amit-congresso internazionale milano	www.lasicilia.it	web	0	0	0	0	272222
00000042735	2017/03/10	http://www.alessandrianews.it/alessandria/le-etichette-dicono-sempre-verita-spesa-svelata-tutela-consumatore-144443.html	Le etichette dicono sempre la verit&#224;? La spesa svelata, a tutela del consumatore	Economia e lavoro Le etichette dicono sempre la verità? La spesa svelata, a tutela del consumatore Appuntamento mercoledì 15 marzo alle ore 17 al Centro Incontro Galimberti ad Alessandria. Una tavola rotonda sulla rintracciabilità, ma "metà carrello della spesa resta anonimo" ALESSANDRIA - Una fetta di prosciutto, una mozzarella, una goccia di olio nascondono formidabili scontri di interesse. Ric…	etichette-rintracciabilita/alessandria-tavola rotonda	www.alessandrianews.it	web	0	0	0	0	100000
00000042743	2017/03/10	http://www.informazione.it/c/E1940ACD-B631-4B51-9FB8-AC322A2EACE6/Allerta-alimentare-del-Ministero-Salute-per-la-Listeria-nella-Torta-ricotta-e-pera-Dolce-Voglia	Allerta alimentare del Ministero Salute per la Listeria nella &quot;Torta ricotta e pera&quot; Dolce Voglia	Allerta alimentare del Ministero Salute per la Listeria nella "Torta ricotta e pera" Dolce Voglia Scatta il ritiro dei prodotti. Lecce, 10/03/2017 - 20:50 ( informazione.it - comunicati stampa - cibi e bevande ) Il Ministero della salute venerdì 10 marzo ha diramato un comunicato che invita i cittadini a non consumare la "Torta ricotta e pera" Dolce Voglia commercializzata da Effepi Srl Regione B…	ritiro torta ricotta-pera/allerta alimentare	www.informazione.it	web	1	0	0	1	47368
00000042747	2017/03/10	http://www.leggo.it/news/esteri/batterio_killer_formaggio_fresco_decessi_al_via_ritiro_mercato-2309375.html	Batterio killer nel formaggio fresco: due morti. Al via il ritiro dal mercato	COMMENTA Venerdì 10 Marzo 2017, 21:10 Sono morte due persone dopo aver mangiato il formaggio che conteneva il batterio Listeria. Negli Stati Uniti, come riporta la stampa locale , due persone sono decedute dopo aver mangiato Ouleout, prodotto da Vulto Creamery nello Stato di New York, un formaggio a latte crudo che avrebbe dato il via a una vera epidemia. Il formaggio è venduto in un negozio di W…	formaggio latte crudo-listeria/decessi-usa	www.leggo.it	web	146	0	0	146	1952191
00000042778	2017/03/10	http://www.teleromagna24.it/economia/cesena-amadori-lancia-il-pollo-campese-allevato-senza-antiobiotici/2017/03/	CESENA: Amadori lancia il pollo campese allevato senza antiobiotici	• 10 marzo 2017 • 260 visualizzazioni Sicurezza alimentare, profili nutrizionali equilibrati e benessere animale sono tra i valori che sempre più guidano la spesa degli italiani. Amadori, azienda leader nel settore agroalimentare italiano e specialista del settore avicolo, vanta un dialogo continuo con il proprio pubblico e vuole dare una risposta concreta a queste nuove istanze con il lancio di …	pollo-privo antibiotici/amadori	www.teleromagna24.it	web	50	0	0	50	41071
00000042789	2017/03/10	http://www.larampa.it/salute-benessere/caputo-il-glifosato-va-vietato-subito-contiene-polietossilato-tallwamine/	Salute, Caputo: &quot;Il glifosato va vietato subito: contiene polietossilato tallwamine&quot;	Redazione 207 Views 0 Comments glifosato , polietossilato (POE) tallwamine , polietossilato tallwamine "Glifosato e polietossilato (POE) Tallwamine sono sostanze dannose per la salute. Necessario vietarne subito la commercializzazione". Lo ha dichiarato Nicola Caputo Parlamentare europeo del Pd e membro della Commissione per la Salute Pubblica. " Il 29 giugno 2016 la Commissione ha rinnovato l'au…	glifosato/proposta divieto-caputo	www.larampa.it	web	2	0	0	2	51351
00000043235	2017/03/10	http://www.facebook.com/385744288183765/posts/1284359971655521	RietiLife	Asl Rieti, inaugurato il Laboratorio della Sicurezza Alimentare http://www.rietilife.com/2017/03/10/asl-rieti-inaugurato-laboratorio-della-sicurezza-alimentare/	asl rieti-laboratorio sicurezza/inaugurazione	FB RietiLife (385744288183765)	facebook	60	0	32	28	70326
00000043321	2017/03/13	http://www.nanopress.it/salute/2017/03/13/alimenti-che-alzano-la-glicemia-i-cibi-che-vanno-banditi-dalla-tavola/166045/	Alimenti che alzano la glicemia: i cibi che vanno banditi dalla tavola	whatsapp Conoscete quali son gli alimenti che alzano la glicemia? I carboidrati AIG (ad Alto Indice Glicemico), detti anche zuccheri semplici, sono i principali responsabili del rapido innalzamento della concentrazione di glucosio nel sangue (glicemia). Nel corso degli ultimi anni questa categoria di carboidrati ha finito per essere considerata la principale causa del sovrappeso e dell'insorgere …	carboidrati aig-diabete/consigli	www.nanopress.it	web	0	0	0	0	245454
00000043371	2017/03/13	http://twitter.com/tranellio/statuses/841151735024484353	tranellio@twitter.com (Ben Tranellio )	RT @RobertoAllegret: Emergenza acqua contaminata da PFAS in Veneto. Firma la petizione! #Noncelabeviamo https://t.co/yFKjEyHJxy	caso inquinamento pfas-pfc/veneto-greenpeace	TW tranellio@twitter.com (Ben Tranellio ᏍᏏᏉᏯ)	twitter	3	0	0	2	5550
00000043394	2017/03/13	http://www.affaritaliani.it/sport/milan-news/torta-ricotta-e-pera-ritirata-azienda-torta-ricotta-e-pera-precauzione-niente-listeria-468275.html	Torta ricotta e pera ritirata. Azienda: &quot;Torta Ricotta e pera? Precauzione. NIENTE LISTERIA&quot;	Lunedì, 13 marzo 2017 - 08:25:00 Torta ricotta e pera ritirata. Azienda: "Torta Ricotta e pera? Precauzione. NIENTE LISTERIA" Torta ricotta e pera e il BATTERIO LISTERIA. Ministero della Salute ritira L'AZIENDA: TORTA RICOTTA E PERA RITIRATA SOLO PER PRECAUZIONE- NON C'E' LA LISTERIA" Torta ricotta e pera Torta ricotta e pera ritirata. Azienda: "Torta Ricotta e pera? Precauzione. NIENTE LISTERIA"…	ritiro torta ricotta-pera/allerta alimentare	www.affaritaliani.it	web	1	0	0	1	996710
00000043397	2017/03/13	http://algheronewsgroup.com/2017/03/12/batterio-killer-nella-torta-ricotta-e-pera-ritirata-dal/	Batterio killer nella torta ricotta e pera: ritirata dal commercio	Batterio killer nella torta ricotta e pera: ritirata dal commercio 12 Marzo, 2017, 23:46 | Autore: Minervina Schirripa L'avviso di richiamo è stato pubblicato sul sito del ministero della Salute. Il lotto interessato è il seguente: P1190/16 con scadenza 30/09/2017 nel formato da 1300 grammi prodotto e lavorato presso lo stabilimento di Sarno in provincia di Salerno. La scheda sulla Listeria e le …	ritiro torta ricotta-pera/allerta alimentare	algheronewsgroup.com	web	0	0	0	0	18181
00000043399	2017/03/13	http://twitter.com/FattoAlimentare/statuses/841201912821211137	FattoAlimentare@twitter.com (Il Fatto Alimentare)	#USA: due morti per epidemia di #listeriosi causata da formaggio prodotto con latte crudo. #listeria… https://t.co/R5SjGOHzVT	formaggio latte crudo-listeria/decessi-usa	TW FattoAlimentare@twitter.com (Il Fatto Alimentare)	twitter	4	0	0	4	7486
00000043403	2017/03/13	http://www.freshplaza.it/article/89156/Hispalco-vendere-asparagi-messicani-come-se-fossero-spagnoli-danneggia-seriamente-il-settore	Hispalco: vendere asparagi messicani come se fossero spagnoli danneggia seriamente il settore	Fonte: Google News Hispalco: vendere asparagi messicani come se fossero spagnoli danneggia seriamente il settore La campagna degli asparagi spagnoli è cominciata un po' prima del solito, poiché il clima è stato perfetto per garantire un prodotto di altissima qualità; ciononostante, in Europa sono ancora disponibili grossi quantitativi di asparagi messicani, contro i quali quelli spagnoli si trova…	asparagi-hispalco bio/spagna vs messico	www.freshplaza.it	web	0	0	0	0	105555
00000043418	2017/03/13	http://www.cucinare.it/rubriche/take-away/	Mangiare ai take away, quanto &#232; igienico?	0 Mangiare ai take away, quanto è igienico? Diciamo la verità, cucinare è bello ma dopo una giornata di corse frenetiche per stare dietro a lavoro e famiglia, sdraiarsi sul divano e attendere che un take away porti a casa il cibo è davvero un piacere irrinunciabile. Pizza , panino, sushi o cibo cinese non importa. L'unica cosa che conta è che sia un take away, che porti a casa del buon cibo e, so…	take away-igiene cibo/governo gallese	www.cucinare.it	web	0	0	0	0	20588
00000043434	2017/03/13	http://www.frontierarieti.com/wordpress/asl-rieti-inaugura-laboratorio-sicurezza-alimentare	La Asl di Rieti inaugura il Laboratorio della Sicurezza Alimentare	La Asl di Rieti inaugura il Laboratorio della Sicurezza Alimentare Redazione Frontiera Page Views 62 È stato inaugurato presso il Dipartimento di Prevenzione della Asl di Rieti il Laboratorio della Sicurezza Alimentare. L'iniziativa, promossa dal Direttore del Dipartimento, dott. Angelo Toni ed ampliamente condivisa dalla dirigenza della Asl di Rieti, grazie anche al coordinamento del dott. Brune…	asl rieti-laboratorio sicurezza/inaugurazione	www.frontierarieti.com	web	5	0	0	5	16129
00000043473	2017/03/13	http://www.ansa.it/canale_terraegusto/notizie/cibo_e_salute/2017/03/13/taste-sani-e-veri-crescono-i-prodotti-senza_6a0b018e-3355-4fb5-9bfa-fb3854b605ec.html	Taste, sani e veri, crescono i prodotti &quot;senza&quot;	Taste, sani e veri, crescono i prodotti "senza" Taste, sani e veri, crescono i prodotti "senza" Da aziende tante proposte, da vino vegano a panettone salutista +CLICCA PER INGRANDIRE FIRENZE - L'innovazione e' la sottrazione. Non c'entra la crisi economica, ma semmai il crescente bisogno di cibi sani e veri, richiesti da tutti quei consumatori esigenti, attenti al benessere e alla salute. I prota…	cibo eccellenze-taste/firenze	www.ansa.it	web	2	0	0	2	11954022
00000043479	2017/03/13	http://www.nanopress.it/salute/2017/03/13/alimenti-che-alzano-la-glicemia-i-cibi-da-assumere-con-moderazione/166045/	Alimenti che alzano la glicemia: i cibi da assumere con moderazione	whatsapp Conoscete quali son gli alimenti che alzano la glicemia? I carboidrati AIG (ad Alto Indice Glicemico), detti anche zuccheri semplici, sono i principali responsabili del rapido innalzamento della concentrazione di glucosio nel sangue (glicemia). Nel corso degli ultimi anni questa categoria di carboidrati ha finito per essere considerata la principale causa del sovrappeso e dell'insorgere …	carboidrati aig-diabete/consigli	www.nanopress.it	web	0	0	0	0	245454
00000043506	2017/03/13	http://www.meteoweb.eu/2017/03/neurologia-casi-di-ictus-in-calo-in-italia-curare-il-cervello-migliora-la-vita/870055/	Neurologia: casi di ictus in calo in Italia, &quot;curare il cervello migliora la vita&quot;	Video Neurologia: casi di ictus in calo in Italia, "curare il cervello migliora la vita" "Negli ultimi 20 anni l'incidenza di primi ictus è diminuita del 29%, sia per ictus ischemici sia per ictus emorragici, ma non per l'emorragia subaracnoidea" A cura di Filomena Fotia 13 marzo 2017 - 16:08 Ictus in calo in Italia. A segnalare il trend per una patologia che resta pur sempre la prima causa di di…	ictus-settimana cervello/asst-grande ospedale metropolitano niguarda milano	www.meteoweb.eu	web	0	0	0	0	843537
00000043531	2017/03/13	http://www.ilfogliettone.it/disturbi-alimentari-guida-orientarsi/	Disturbi alimentari, ecco una guida per orientarsi	Disturbi alimentari, ecco una guida per orientarsi 13 marzo 2017 Internet e disturbi alimentari: un connubio controverso, dalle conseguenze spesso nefaste, soprattutto in un contesto nel quale, secondo l'Organizzazione Mondiale della Sanità, le patologie di tipo anoressico e bulimico rappresentano tra le teenager la seconda causa di morte dopo gli incidenti stradali. Un vero e proprio allarme soc…	disturbi alimentari/giornata fiocchetto lilla	www.ilfogliettone.it	web	0	0	0	0	8333
00000043543	2017/03/13	http://www.affaritaliani.it/medicina/disturbi-alimentari-ortoressia-drunkoressia-bigoressia-etc-ecco-una-guida-468416.html	Disturbi alimentari: ortoressia, drunkoressia, bigoressia etc. Ecco una guida	Home > Salute > Disturbi alimentari: ortoressia, drunkoressia, bigoressia etc. Ecco una guida Lunedì, 13 marzo 2017 - 16:46:00 Disturbi alimentari: ortoressia, drunkoressia, bigoressia etc. Ecco una guida Tra i disturbi dell'alimentazione i più noti sono l'anoressia e la bulimia, ma non sono solo queste le malattie relative ad un rapporto col cibo non sano Disturbi alimentari, ecco una guida per …	disturbi alimentari/giornata fiocchetto lilla	www.affaritaliani.it	web	0	0	0	0	996710
00000043546	2017/03/13	http://twitter.com/informazionecs/statuses/841368161215733762	informazionecs@twitter.com (Comunicati Stampa)	Nel pesce c'è il mercurio. Ministero salute ritira tranci di pesce spada https://t.co/YMrzejRxjc	ritiro tranci pesce spada-mercurio/territorio nazionale	TW informazionecs@twitter.com (Comunicati Stampa)	twitter	0	0	0	0	2847
00000043555	2017/03/13	http://www.targatocn.it/2017/03/13/leggi-notizia/argomenti/scuole-e-corsi/articolo/a-moretta-un-convegno-sulla-gestione-dellantibiotico-nella-filiera-del-latte.html	A Moretta un convegno sulla gestione dell'antibiotico nella filiera del latte	Scuole e corsi | lunedì 13 marzo 2017, 19:11 A Moretta un convegno sulla gestione dell'antibiotico nella filiera del latte Organizzato da Inalpi e Ferrero Venerdì 17 marzo 2017, alle ore 9,30, presso la Cascina San Giovanni a Moretta, si terrà il convegno, organizzato da Latterie Inalpi S.p.A. e Ferrero S.p.A dal titolo: "La gestione dell'antibiotico nella filiera del latte: presente e futuro". Q…	latte filiera-gestione antibiotico/inalpi-ferrero convegno	www.targatocn.it	web	0	0	0	0	211111
00000043566	2017/03/13	http://www.today.it/benessere/antibiotici-cosa-c-e-da-sapere.html	Antibiotici, uno su due somministrato in modo inappropriato	Antibiotici, uno su due somministrato in modo inappropriato Entro la fine della primavera un piano di controllo sulla gestione di questi farmaci Redazione I più letti di oggi 1 Virus resiste a 26 antibiotici diversi: morta una donna 20 gennaio 2017 L'Italia risulta essere tra i più elevati consumatori di antibiotici, superata solo da Belgio, Francia, Cipro, Romania e Grecia. Si consuma, secondo g…	antibiotico resistenza/amit-congresso internazionale milano	www.today.it	web	1	0	0	1	2336956
00000043577	2017/03/13	http://www.thesocialpost.it/2017/03/13/cetrioli-contaminati-pesticidi/	Attenzione ai cetrioli: quelli importati contaminati da pesticidi	13 marzo 2017 Attenzione ai cetrioli: quelli importati contaminati da pesticidi Cetrioli sotto accusa. Se ne sconsiglia l'utilizzo dopo averne scoperti alcuni contaminati da insetticida. Si consiglia di mangiare frutta e verdura di stagione Condividi 21 I cetrioli provenienti dall'Egitto sotto la lente di ingrandimento. Dopo un'analisi fatta il 24 febbraio scorso, si è scoperto che alcuni di ques…	cetrioli-importazione egitto/contaminazione	www.thesocialpost.it	web	55	0	0	55	682432
00000043578	2017/03/13	http://selezione5stelle.com/vento-pericolo-inquinamento-da-pfas-nellacqua/	Vento, pericolo inquinamento da Pfas nell'acqua	Vento, pericolo inquinamento da Pfas nell'acqua Date: in: PORTAVOCE M5S E' un'emergenza ambientale di portata enorme, forse senza precedenti in Italia. Una vasta zona del Veneto, abitata da oltre 350 mila persone, è interessata da una contaminazione pericolosissima. Fiumi e acqua potabile sono inquinati da Pfas, sostanze chimiche molto dannose per la salute dell'uomo e per l'ambiente. Greenpeace …	caso inquinamento pfas-pfc/veneto-greenpeace	selezione5stelle.com	web	6	0	0	6	15000
00000043583	2017/03/13	http://www.puntostabianews.it/attualita/item/57604-nel-pesce-c-%C3%A8-il-mercurio-ministero-salute-ritira-trance-di-pesce-spada.html	Nel pesce c'&#232; il mercurio. Ministero salute ritira trance di pesce spada	Nel pesce c'è il mercurio. Ministero salute ritira trance di pesce spada Nel pesce c'è il mercurio. Ministero salute ritira trance di pesce spada 13 Marzo 2017 Author : La Redazione L'avviso è stato pubblicato sul sito del Ministero della salute. Il richiamo riguarda tutto il territorio nazionale e nello specifico interessa i lotti 70898/7899/72476/72477/72478/72838/73409/74330 e 75185 con scaden…	ritiro tranci pesce spada-mercurio/territorio nazionale	www.puntostabianews.it	web	31	0	0	31	10714
00000043590	2017/03/13	http://finanza.lastampa.it/News/2017/03/13/cia-italiani-mangiano-74-7-kg-di-carne-a-testa-allanno/MTEzXzIwMTctMDMtMTNfVExC	Cia, italiani mangiano 74,7 kg di carne a testa all'anno	Cia, italiani mangiano 74,7 kg di carne a testa all'anno Nonostante gli "allarmi, veri o presunti, scoop e bufale", resta prodotto fondamentale per filiera Pubblicato il 13/03/2017 Ultima modifica il 13/03/2017 alle ore 11:48 Teleborsa Gli italiani non rinunciano alla carne che resta, perciò, uno degli alimenti più presenti sulle nostre tavole. Ne mangiamo, infatti, quasi 75 kg a testa all'anno. …	lezione carne/confederazione agricoltura-incontro	finanza.lastampa.it	web	0	0	0	0	10146520
00000043591	2017/03/13	http://www.teleborsa.it/News/2017/03/13/cia-italiani-mangiano-74-7-kg-di-carne-a-testa-all-anno-113.html	Cia, italiani mangiano 74,7 kg di carne a testa all'anno	Home Page / Notizie / Cia, italiani mangiano 74,7 kg di carne a testa all'anno Cia, italiani mangiano 74,7 kg di carne a testa all'anno Nonostante gli "allarmi, veri o presunti, scoop e bufale", resta prodotto fondamentale per filiera commenta altre news Economia · 13 marzo 2017 - 11.48 (Teleborsa) - Gli italiani non rinunciano alla carne che resta, perciò, uno degli alimenti più presenti sulle n…	lezione carne/confederazione agricoltura-incontro	www.teleborsa.it	web	7	0	0	7	156521
00000043592	2017/03/13	http://economia.ilmessaggero.it/flashnews/cia_italiani_mangiano_74_7_kg_di_carne_a_testa_all_anno-2314625.html	Cia, italiani mangiano 74,7 kg di carne a testa all'anno	VALUTE Cia, italiani mangiano 74,7 kg di carne a testa all'anno (Teleborsa) - Gli italiani non rinunciano alla carne che resta, perciò, uno degli alimenti più presenti sulle nostre tavole. Ne mangiamo, infatti, quasi 75 kg a testa all'anno. Nonostante allarmi, veri o presunti, scoop e fake, la carne rimane una proteina fondamentale per la salute e il benessere umano. Oltre a impegnare nel nostro …	lezione carne/confederazione agricoltura-incontro	economia.ilmessaggero.it	web	0	0	0	0	4883720
00000043594	2017/03/13	http://mag.corriereal.info/wordpress/2017/03/13/le-etichette-dicono-sempre-la-verita-la-spesa-svelata-per-tutelare-il-consumatore/	Le etichette dicono sempre la verit&#224;? La spesa &quot;svelata&quot; per tutelare il consumatore	Home Economia Agricoltura Le etichette dicono sempre la verità? La spesa "svelata" per tutelare il consumatore Le etichette dicono sempre la verità? La spesa "svelata" per tutelare il consumatore 13/03/2017 corriereal Agricoltura , Economia 0 Una fetta di prosciutto, una mozzarella, una goccia di olio nascondono formidabili scontri di interesse. Richiami al tricolore, strategie di marketing, poli…	etichetta-prodotti caseari/coldiretti-obbligatorieta	mag.corriereal.info	web	0	0	0	0	9090
00000043595	2017/03/13	http://www.affaritaliani.it/sport/milan-news/torta-ricotta-e-pera-ritirata-azienda-torta-precauzione-niente-listeria-468175.html	Torta ricotta e pera ritirata. azienda: &quot;Torta? Precauzione. NIENTE LISTERIA&quot;	Lunedì, 13 marzo 2017 - 08:15:00 Torta ricotta e pera ritirata. azienda: "Torta? Precauzione. NIENTE LISTERIA" Torta ricotta e pera e il BATTERIO LISTERIA. Ministero della Salute ritira L'AZIENDA: TORTA RICOTTA E PERA RITIRATA SOLO PER PRECAUZIONE- NON C'E' LA LISTERIA" Torta ricotta e pera Torta ricotta e pera con BATTERIO LISTERIA. Ministero della Salute ritira L'AZIENDA: TORTA RICOTTA E PERA R…	ritiro torta ricotta-pera/allerta alimentare	www.affaritaliani.it	web	0	0	0	0	996710
00000043596	2017/03/13	http://ciociariareport24.it/2017/03/13/torta-killer-batterio-letale-nelle-ricotta-e-pera-prodotte/	Torta killer/ Batterio letale nelle &quot;ricotta e pera&quot; prodotte nel salernitano	Torta killer/ Batterio letale nelle "ricotta e pera" prodotte nel salernitano Marzo 13 By Appia Baldo Stando a quanto sottolineato dall'azienda, dai risultati degli esami effettuati sui cinque pezzi inviati al laboratorio, e consegnati alle autorità competenti, "si evince la totale assenza di listeria". Allarme listeria nella torta ricotta e pera del marchio Dolce Voglia, a lanciare l'allarme è i…	ritiro torta ricotta-pera/allerta alimentare	ciociariareport24.it	web	0	0	0	0	10000
00000043597	2017/03/13	http://www.controcopertina.com/ritirata-torta-ricotta-e-pera-rischio-listeria/2/	Ritirata torta ricotta e pera: rischio listeria	tweet Il Ministero della salute venerdì 10 marzo ha diramato un comunicato che invita i cittadini a non consumare la "Torta ricotta e pera" Dolce Voglia commercializzata da Effepi Srl Regione Bona 2, frazione Meridiana, Settime (AT). Il ritiro riguarda tutti il territorio nazionale del lotto P1190/16 della confezione da 1300g con scadenza minima 30.09.17. Il dolce è prodotto da ICE CATERING sas d…	ritiro torta ricotta-pera/allerta alimentare	www.controcopertina.com	web	0	0	0	0	66233
00000043598	2017/03/13	http://www.facebook.com/168190229904123/posts/1376026979120436	Il Fatto Alimentare	Stati Uniti: due morti per epidemia di listeriosi causata da formaggio prodotto con latte crudo goo.gl/oPQXCP #listeria #listeriosi	formaggio latte crudo-listeria/decessi-usa	FB Il Fatto Alimentare (168190229904123)	facebook	32	3	20	9	145558
00000043603	2017/03/13	http://tg24.sky.it/tg24/salute-e-benessere/2017/03/13/etichette-per-vino-e-bevande-alcoliche-.html	Nuove etichette per vino e birra, lo ha deciso la Commissione europea	Nuove etichette per vino e birra, lo ha deciso la Commissione europea 13 marzo 2017 I produttori di bevande alcoliche dovranno indicare gli ingredienti e il valore nutrizionale dei loro prodotti, ma non tutti sono d'accordo La Commissione Europea ha presentato oggi il rapporto sull'etichettatura obbligatoria , che lascia un anno di tempo ai produttori di bevande alcoliche per trovare una soluzion…	etichetta-bevande alcoliche/obbligo-ue	tg24.sky.it	web	14	0	0	14	8305084
00000043604	2017/03/13	http://canali.kataweb.it/kataweb-consumi/2017/03/13/sostanze-cancerogene-nella-pasta-italiana-la-semi-bufala-crea-lallarme/	Sostanze cancerogene nella pasta italiana? Ecco perch&#233; &#232; una &quot;semi-bufala&quot;	Sostanze cancerogene nella pasta italiana? Ecco perché è una "semi-bufala" di Federico Formica L'associazione GranoSalus denuncia Barilla, De Cecco e altri produttori di mischiare grano estero contaminato con quello italiano. Un'attività illecita che i pastai smentiscono I maggiori produttori italiani di pasta miscelano il grano estero contaminato da sostanze tossiche con quello italiano, privo d…	pasta-risultati analisi/granosalus-repliche	canali.kataweb.it	web	0	0	0	0	6366013
00000043605	2017/03/13	http://www.facebook.com/400096636776125/posts/1168603686592079	Paola Nugnes Cittadina al Senato con il M5S	VITTORIA #M5S PER LA SALVAGUARDIA DELL'AMBIENTE La Commissione per l'Ambiente, la Sanità pubblica e la Sicurezza alimentare del Parlamento europeo (Envi) ha approvato la stragrande maggioranza delle proposte presentate dai portavoce 5 Stelle in Europa. Tra queste, la richiesta di vietare l'utilizzo dell'olio di palma come ingrediente dei biocarburanti entro il 2020.	olio di palma-biodiesel/divieto utilizzo	FB Paola Nugnes Cittadina al Senato con il M5S (400096636776125)	facebook	22	0	14	8	30569
00000043618	2017/03/13	http://www.notizie.it/sostanze-tossiche-negli-imballaggi-delle-pizze-e-dei-fast-food-e-allarme/	&quot;Sostanze tossiche negli imballaggi delle pizze e dei fast food&quot;: &#232; allarme	Chiara Cichero News Molti degli imballaggi alimentari hanno sostanze tossiche che danneggiano sia l'ambiente che la nostra salute. Scatta l'allarme Altroconsumo lancia questo allarme dopo aver effettuato svariati test sugli imballaggi alimentari che vengono usati nelle pizzerie e nei fast food. In molti di questi imballaggi sono presenti Pfas, delle sostanze fluorurati che vengono utilizzate per …	imballaggi alimenti-sostanze nocive/altroconsumo	www.notizie.it	web	3	0	0	3	5066666
00000043627	2017/03/13	http://www.siciliafan.it/pollo-scaduto-e-pesce-decongelato-multato-un-noto-ristorante-di-catania/	Pollo scaduto e pesce decongelato: multato un noto ristorante di Catania	Home - Cronaca - News - Pollo scaduto e pesce decongelato: multato un noto ristorante di Catania Pollo scaduto e pesce decongelato: multato un noto ristorante di Catania 13 mar 2017 Cronaca , News Visualizzato: 34 volte Nuovi controlli degli agenti del commissariato di polizia Borgo-Ognina di Catania, che hanno operato insieme al personale Asp, Veterinari e Igiene Pubblica. Nello specifico, è fin…	frode commercio ristorante/catania	www.siciliafan.it	web	95	0	0	95	258823
00000043630	2017/03/13	http://selezione5stelle.com/biodiesel-stop-olio-di-palma-entro-2020-vittoria-5-stelle-in-europa/	Biodiesel, stop olio di palma entro 2020: vittoria 5 Stelle in Europa	Biodiesel, stop olio di palma entro 2020: vittoria 5 Stelle in Europa Date: in: PORTAVOCE M5S Biodiesel, stop olio di palma entro 2020: vittoria 5 Stelle in Europa (ed anche Eni ne annuncia l'addio) Oggi è un grande giorno per la battaglia che il Movimento 5 Stelle insieme a tanti esponenti della società civile e del mondo delle associazioni sta portando avanti contro l'utilizzo dell'olio di palm…	olio di palma-biodiesel/divieto utilizzo	selezione5stelle.com	web	15	0	0	15	15000
00000043642	2017/03/13	http://www.meteoweb.eu/2017/03/xylella-nardone-loperazione-di-monitoraggio-e-stata-enorme-mai-fatta-prima/870151/	Xylella, Nardone: &quot;L'operazione di monitoraggio &#232; stata enorme, mai fatta prima&quot;	Video Xylella, Nardone: "L'operazione di monitoraggio è stata enorme, mai fatta prima" "L'operazione di monitoraggio per il problema Xylella è stata enorme. Un lavoro lungo: abbiamo monitorato circa 158 mila ettari di terreno" A cura di Antonella Petris 13 marzo 2017 - 20:00 "L'operazione di monitoraggio è stata enorme. Un lavoro lungo, cominciato a ottobre, se non addirittura a giugno. Abbiamo m…	xyella-sorveglianza/regione puglia	www.meteoweb.eu	web	0	0	0	0	843537
00000043646	2017/03/13	http://www.sassilive.it/economia/lavoro/cia-cala-il-consumo-di-carni-ma-non-la-passione-per-la-grigliata/	Cia: cala il consumo di carni ma non la passione per la grigliata	0 Il consumo di carne è di circa 75 kg pro capite l'anno, così suddivisi: 21 kg di carne bovina; 33 kg di carne suina; 19 kgdi carne avicola e poco meno di 2 kg di carne ovina. Sono numeri forniti dalla Cia che ha tenuto un incontro "A lezioni di carne". Con la flessione dei consumi delle famiglie più spostati verso i carboidrati, anche sui metodi di cottura sono emersi elementi interessanti: gli…	lezione carne/confederazione agricoltura-incontro	www.sassilive.it	web	3	0	0	3	50000
00000043650	2017/03/13	http://www.rhonews.com/news/cronaca/902122/lainate_insetti_nei_pasti_a_scuola_pranzo_al_sacco_per_nove_bambini_su_dieci	Lainate, insetti nei pasti a scuola: &quot;pranzo al sacco&quot; per nove bambini su dieci	lunedì 13 marzo 2017 8 Letture Dopo l'ennesimo spiacevole ritrovamento di un insetto nei pasti distribuiti a studenti ed insegnanti che usufruiscono del servizio mensa, avvenuto questa volta nella scuola di via Sicilia (episodi simili si erano verificati nei mesi precedenti in altre mense dell'Istituto Cairoli; le prime perplessità espresse dai genitori sulla qualità del servizio mensa risalgono …	ritrovamento insetto mensa/lainate	www.rhonews.com	web	0	0	0	0	0
00000043653	2017/03/13	http://www.filodiritto.com/articoli/2017/03/frode-alimentare-distinzione-fra-frode-sanitaria-e-frode-commerciale.html	Frode alimentare: distinzione fra &quot;frode sanitaria&quot; e &quot;frode commerciale&quot;	> 4. Il corrompimento La condotta di corrompimento consiste nell'alterare la struttura di un alimento, perdendo l'apparenza originaria, ma con la volontà di inquinarlo e di fargli acquisire proprietà nocive per la salute umana, distinguendosi così dall'adulterazione. Esso consiste nell'immissione negli alimenti o nelle bevande di sostanze che ne alterano l'essenza, guastando o viziando la composi…	frode alimentare/sanitaria-commerciale	www.filodiritto.com	web	0	0	0	0	80357
00000043654	2017/03/13	http://www.lescienze.it/news/2017/03/13/news/mais_transgenico_infezione_fungo-3456208/	Un mais transgenico per combattere le infezioni fungine	Un mais transgenico per combattere le infezioni fungine Credit: Monica Schmidt/UA Stampa Sullo stesso argomento Grazie a una manipolazione genetica del mais, è possibile impedire ai funghi del genere Aspergillus che infettano la pianta di produrre l'aflatossina, una sostanza pericolosa per la salute umana. La diffusione della tecnica potrebbe contribuire ad aumentare la sicurezza alimentare dei r…	infezioni fungine-mais transgenico/universita arizona	www.lescienze.it	web	0	0	0	0	430000
00000043657	2017/03/13	http://www.sassuolo2000.it/2017/03/13/allevare-insetti-cia-reggio-emilia-si-potra-fare-come-cibo-o-per-mangimi/	Allevare insetti? CIA Reggio Emilia: &quot;Si potr&#224; fare, come cibo o per mangimi&quot;	Allevare insetti? CIA Reggio Emilia: "Si potrà fare, come cibo o per mangimi" 13 marzo 2017 Duemiladiciotto: arriverà dal primo gennaio prossimo un regolamento europeo che l'Unione redigerà ed aggiornerà regolarmente, con un elenco dei prodotti a base di insetti che potranno circolare tra i Paesi europei. Lo segnala Cia – Agricoltori Italiani di Reggio Emilia. L'Autorità Europea per la Sicurezza …	insetti-elenco prodotti mangimi/regolamento europeo	www.sassuolo2000.it	web	0	0	0	0	27272
00000043768	2017/03/14	http://www.panorama.it/scienza/salute/ictus-incidenza-in-calo-i-10-passi-per-la-prevenzione/	Ictus, incidenza in calo: i 10 passi per la prevenzione	1/12 ‹ Indietro / Avanti › Questa è la settimana del cervello e si parla di prevenzione e cura delle malattie che possono colpirlo. Una delle più importanti è l'ictus, la cui incidenza negli ultimi vent'anni è diminuita del 29%, sia per ictus ischemici sia per ictus emorragici. Questa riduzione è avvenuta nonostante la popolazione continui a invecchiare: gli over 75 sono a quota 33%. In Italia l'…	ictus-settimana cervello/asst-grande ospedale metropolitano niguarda milano	www.panorama.it	web	0	0	0	0	1092857
00000043776	2017/03/13	http://salute24.ilsole24ore.com/articles/19726	Colesterolo alto: i limiti in base	Articoli Correlati Metastasi, anche il colesterolo gioca la sua parte Un avocado al giorno, la nuova arma contro il colesterolo cattivo Il dolore non è una faccenda da grandi: anche i neonati lo provano Pediatri: il 35% sconsiglia il miniclub L'eccesso di igiene può nuocere ai più piccoli Traffico: tra smog e polveri sottili in agguato anche l'eczema Colesterolo alto: i limiti in base all'età Non…	colesterolo-limiti/international diabetes federation	salute24.ilsole24ore.com	web	19	0	0	19	10333333
00000043786	2017/03/14	http://www.greenme.it/mangiare/alimentazione-a-salute/19814-intolleranze-alimentari-test	Intolleranze alimentari: cosa sono e quali test funzionano davvero	Intolleranze alimentari: cosa sono e quali test funzionano davvero Marzo 13, 2017 Scritto da Marta Albè Cosa sono le intolleranze alimentari? Quali sono i test che funzionano davvero per diagnosticarle? Il mondo delle intolleranze alimentari è davvero complesso tanto che gli esperti che lavorano nell'ambito della salute sono divisi su questo argomento. Innanzitutto è necessario capire cosa sono l…	intolleranze alimentari/info	www.greenme.it	web	22	0	0	22	1957746
00000043789	2017/03/13	http://www.benessere360.com/pane-di-segale.html	Pane di segale: propriet&#224;, calorie e valori nutrizionali, controindicazioni e ricetta	Approfondimenti Caratteristiche del pane di segale: valori nutrizionali e calorie. Il pane di segale si ottiene dalla miscelazione di due terzi di farina di segale e un terzo di farina di frumento. Più raramente si può trovare il pane di sola farina di segale che, tuttavia, non viene molto commercializzato a causa della sua notevole compattezza e durezza. La segale è un cereale molto diffuso, ric…	pane di segale/info	www.benessere360.com	web	144	0	0	144	304687
00000043805	2017/03/14	http://www.centrometeoitaliano.it/salute/nichel-la-sostanza-pericolosa-presenti-in-molti-cibi-48931/	Nichel, la sostanza pericolosa presenti in molti cibi - Centro Meteo Italiano	Nichel, la sostanza pericolosa presenti in molti cibi 14 marzo 2017 - 09:20 Nichel: composto pericoloso è contenuto in molti alimenti. Ecco quali Nichel, l'allergia alimentare molto pericolosa Nichel, la sostanza pericolosa presenti in molti cibi – Via il cacao. Via anche i pomodori (e la pasta integrale, con il relativo sugo), la frutta secca (mandorle, noci, nocciole, arachidi), i legumi e pure…	nichel-pomodori low/universita bari	www.centrometeoitaliano.it	web	91	0	0	91	738853
00000043814	2017/03/13	http://www.facebook.com/709826742396322/posts/1382649965113993	Laura Ferrara	L'INQUINAMENTO STA MODIFICANDO IL DNA UMANO! Ernesto Burgio, pediatra e Presidente del Comitato Scientifico ISDE, Associazione internazionale medici per l'ambiente ci spiega come l'inquinamento sta modificando il DNA umano. Diffondiamo questa sua intervista per informare tutti sugli effetti degli Inceneritori, pesticidi, interferenti endocrini, metalli pesanti, smog, tabacco, ormoni e additivi ch…	inquinamento ambientale-dna umano/isde	FB Laura Ferrara (709826742396322)	facebook	343	3	108	232	73819
00000043821	2017/03/14	http://www.ilgiornaledelcibo.it/padelle-antiaderenti-cancerogene/	Padelle antiaderenti cancerogene: cosa dicono le ricerche?	Utensili Il dubbio di avere in casa padelle antiaderenti cancerogene non può che preoccupare. Negli ultimi anni i rivestimenti delle stoviglie concepiti per evitare ai cibi di attaccarsi sono stati obiettivo di critiche e sospetti, per la loro scarsa efficacia e, soprattutto, riguardo alla loro potenziale nocività. Ci siamo già occupati di sostanze insalubri presenti negli alimenti, fra queste i …	padelle antiaderenti-nocivita/organizzazioni sicurezza alimentare	www.ilgiornaledelcibo.it	web	16	0	0	16	142857
00000043839	2017/03/13	http://www.centrometeoitaliano.it/salute/la-lista-completa-dei-cibi-dannosi-per-la-nostra-salute-48918/	La lista completa dei cibi dannosi per la nostra salute	La lista completa dei cibi dannosi per la nostra salute 13 marzo 2017 - 20:32 Ecco perché questi 15 cibi dovrebbero essere completamente evitati. La lista completa dei cibi dannosi per la nostra salute La lista completa dei cibi dannosi per la nostra salute – Spesso tendiamo a mettere chili di troppo pur non mangiando molto. Il motivo è che mangiamo male, ovvero, mangiamo prodotti che non sono sa…	cibi non salutari/info	www.centrometeoitaliano.it	web	314	0	0	314	738853
00000043866	2017/03/14	http://www.fanpage.it/ministero-della-salute-ritira-tranci-di-pesce-spada-presenza-anomala-di-mercurio/	Ministero della Salute ritira tranci di pesce spada presenza anomala di mercurio	di Davide Falcioni Il Ministero della Salute ha ritirati alcuni lotti di tranci di pesce spada. L'avviso, pubblicato sul sito del dicastero, riguarda tutto il territorio nazionale e nello specifico interessa i lotti 70898/7899/72476/72477/72478/72838/73409/74330 e 75185 con scadenza minima del 27.05.2017 confezionati in sacchetti trasparenti per alimenti prodotto a Firenze. Il ministero della Sal…	ritiro tranci pesce spada-mercurio/territorio nazionale	www.fanpage.it	web	262	0	0	262	4823717
00000043879	2017/03/13	http://twitter.com/maletaIt/statuses/841401769091571712	maletaIt@twitter.com (Maleta)	Ministero della Salute ritira tranci di pesce spada: presenza anomala di mercurio https://t.co/aeAaOQnJm8	ritiro tranci pesce spada-mercurio/territorio nazionale	TW maletaIt@twitter.com (Maleta)	twitter	2	0	0	2	8944
00000043880	2017/03/14	http://www.newsicilia.it/rubriche/pesce-spada-mercurio-nostra-tavola-ministero-salute-ritira-trance-prodotto/220509	Pesce spada &quot;al mercurio&quot; sulla nostra tavola, il ministero della Salute ritira trance di prodotto	Pesce spada "al mercurio" sulla nostra tavola, il ministero della Salute ritira trance di prodotto 14 mar 2017 - 10:22 L'avviso è stato pubblicato sul sito del Ministero della salute. Il richiamo riguarda tutto il territorio nazionale e nello specifico interessa i lotti 70898/7899/72476/72477/72478/72838/73409/74330 e 75185 con scadenza minima del 27 maggio 2017 confezionati in sacchetti traspare…	ritiro tranci pesce spada-mercurio/territorio nazionale	www.newsicilia.it	web	59	0	0	59	167032
00000043892	2017/03/13	http://www.greenstyle.it/allerta-alimentare-listeria-nella-torta-ricotta-e-pere-218854.html	Allerta alimentare: listeria nella torta ricotta e pere	Consumi Allerta alimentare: listeria nella torta ricotta e pere Una nuova allerta alimentare è stata pubblicata nei giorni scorsi sul sito del Ministero e su quello dello Sportello dei diritti. L'oggetto in questione è una torta ricotte e pere della Dolce Voglia, nello specifico il P1190/16 della confezione da 1300 grammi con scadenza minima 30.09.17. => Leggi l'allerta amianto per le lanterne vo…	ritiro prodotti mercato europeo	www.greenstyle.it	web	3	0	0	3	736842
00000043924	2017/03/14	http://www.forexinfo.it/Allergie-di-primavera-2017-sintomi-durata-e-rimedi-naturali	Allergie di primavera 2017: sintomi, durata e rimedi naturali	Allergie di primavera 2017: sintomi, durata e rimedi naturali 14 Marzo 2017 - 11:07 La primavera si avvicina e con lei arrivano anche le allergie di stagione. Di seguito i sintomi e come curare il fastidioso male di stagione. CONDIVIDI Insieme alla primavera 2017 tornano anche le allergie di stagione, dovute all'arrivo dei pollini delle graminacee ed altre piante che iniziano il loro periodo di f…	allergia primavera-cibi istamina/consigli	www.forexinfo.it	web	0	0	0	0	2382113
00000043939	2017/03/13	http://www.facebook.com/146489812096483/posts/1302208583191261	Le Scienze	Un mais transgenico per combattere le infezioni fungine - Le ScienzeGrazie a una manipolazione genetica del mais, è possibile impedire ai funghi del genere Aspergillus che infettano la pianta di produrre l'aflatossina, una sostanza pericolosa per la salute umana. La diffusione della tecnica potrebbe contribuire ad aumentare la sicurezza alimentare dei raccolti, sop.... lescienze.it	infezioni fungine-mais transgenico/universita arizona	FB Le Scienze (146489812096483)	facebook	86	0	64	22	303844
00000043949	2017/03/14	http://www.youreporter.it/gallerie/Presentata_la_5_Giornata_Europea_del_gelato_artigianale/	Presentata la 5 Giornata Europea del gelato artigianale	home regioni ultimi storie Stai usando una versione obsoleta di Explorer. Aggiorna alla versione 10 Fallo subito! Solo così potrai caricare i video su YouReporter e vederli alla miglior qualità possibile. Oppure usa Firefox o Safari. 1 di 12 Bari ( Puglia ) - 13 Marzo 2017 Presentata la 5 Giornata Europea del gelato artigianale Condividi su FACEBOOK- Condividi su TWITTER- di emmepi di Antonio Gri…	giornata europea gelato artigianale/bari	www.youreporter.it	web	0	0	0	0	703557
00000043953	2017/03/14	http://www.huffingtonpost.it/2017/03/08/startup-sostenibili_n_15234038.html	5 startup sostenibili che stanno cambiando il mondo	E-mail Commento Siam pronti a scommettere che se nel futuro prossimo ciascuna nuova startup decidesse di mettere al primo posto la sostenibilità, il mondo intero ne trarrebbe giovamento. Secondo gli European Business Awards , a partire dalla crisi finanziaria del 2008 il tasso d'imprese nascenti in UE è tre volte più rapido che negli Stati Uniti. Abbiamo spirito imprenditoriale, siamo innovativi,…	ifoodbag-bump mark/start up-sostenibilita	www.huffingtonpost.it	web	7	0	0	7	6780612
00000043966	2017/03/13	http://www.facebook.com/890838217601007/posts/1578626872155468	Codex Alimentarius	Lettura consigliata:"Sicurezza Alimentare nella Microimpresa - Scrivi il Manuale HACCP per i tuoi clienti in 7 passi" della dottoressa Roberta De Noia - Leggi la recensione su www.codex-alimentarius.it - Acquista il libro in formato kindle qui: www.amazon.it/gp/aw/s/ref=is_s_ss_i_1_20/255-9557917-8120751?k=sicurezza+alimentare+nella+microimpresa&sprefix=sicurezza+alimentare #codexalimentarius #st…	sicurezza alimentare microimpresa/de noia-volume	FB Codex Alimentarius (890838217601007)	facebook	0	0	0	0	2682
00000043991	2017/03/13	http://www.fondazioneveronesi.it/magazine/articoli/alimentazione/riso-rosso-fermentato-utile-per-il-colesterolo-alto-i-dubbi-degli-esperti	Riso rosso contro il colesterolo alto? I dubbi degli esperti	integratori statine colesterolo infarto del miocardio fitoterapia ictus cerebrale riso rosso Si usano per controllare i livelli di colesterolo nel sangue. Ma gli integratori a base di riso rosso fermentato possono dare effetti collaterali e la loro efficacia resta da provare Gli integratori a base di riso rosso fermentato sono largamente utilizzati anche in Italia per tenere sotto controllo il li…	colesterolo-riso rosso/british journal clinical pharmacology	www.fondazioneveronesi.it	web	5	0	0	5	140000
00000043995	2017/03/14	http://www.lastampa.it/2017/03/14/scienza/benessere/latte-fermentato-e-yogurt-in-che-misura-fanno-bene-alla-salute-2STyeniFK74YCSpT6ze31I/pagina.html	Latte fermentato e yogurt: in che misura fanno bene alla salute	Ultima modifica il 14/03/2017 alle ore 12:05 angela nanni Il latte fermentato si può considerare uno dei più antichi derivati del latte poiché già le popolazioni nomadi dell'Asia e della Mesopotamia sapevano che il latte poteva coagulare e assumere una consistenza tipica. Oggi con la dicitura latte fermentato si intende il prodotto ottenuto dalla coagulazione del latte, senza sottrazione di siero…	latte fermentato-yogurt/universita milano	www.lastampa.it	web	10	0	0	10	10220588
00000044001	2017/03/14	http://www.luceraweb.eu/articolo.asp	Amadori lancia due nuovi prodotti	14/03/2017 7.39.00 Amadori lancia due nuovi prodotti Sicurezza alimentare, profili nutrizionali equilibrati e benessere animale sono tra i valori che sempre più guidano la spesa degli italiani. Amadori, azienda leader nel settore agroalimentare italiano e specialista del settore avicolo, vanta un dialogo continuo con il proprio pubblico e vuole dare una risposta concreta a queste nuove istanze co…	pollo-privo antibiotici/amadori	www.luceraweb.eu	web	0	0	0	0	64705
00000044008	2017/03/13	http://www.nanopress.it/mondo/2017/03/13/vincitori-del-syngenta-photography-award-2017-la-mostra-al-g7-ambiente-a-bologna/166209/	Vincitori del Syngenta Photography Award 2017, la mostra al G7 ambiente a Bologna	Contatti Privacy Cookie © 2005-2017 Trilud S.p.A. - P.iva:13059540156 - Tutti i diritti riservati. Nanopress fa parte del network NanoPress Nanopress, supplemento alla testata giornalistica NanoPress registrata presso il Tribunale di Milano n° 314/08 Vincitori del Syngenta Photography Award 2017, la mostra al G7 ambiente a Bologna Vincitori del Syngenta Photography Award 2017, la mostra al G7 amb…	syngenta photography award 2017/kenneth o-halloran	www.nanopress.it	web	0	0	0	0	245454
00000044042	2017/03/14	http://www.donnaclick.it/salute-donna/184817/il-fruttosio-fa-male-ecco-tutto-quello-ce-ce-da-sapere-e-dove-si-trova/	Il fruttosio fa male? Ecco tutto quello ce c'&#232; da sapere e dove si trova	Non perdere le ultime novità di Donnaclick! Iscriviti alla newsletter Il fruttosio fa male? Ecco tutto quello ce c'è da sapere e dove si trova Salute - 14 marzo 2017 Ma il fruttosio fa male? Ecco tutto quello ce c'è da sapere e dove si trova per valutare quanto sia corretto assumere questo tipo di zucchero, conoscendo pro e contro. Ecco i nostri consigli! Chi di voi sa cos'è il fruttosio e quali …	fruttosio-consumo/info	www.donnaclick.it	web	0	0	0	0	360000
00000044059	2017/03/14	http://www.humanitasalute.it/vero-falso/55892-longevita-lo-zucchero-accorcia-la-vita-vero-falso/	&quot;Longevit&#224;, lo zucchero accorcia la vita&quot;, vero o falso?	Responsabile della Sezione di Medicina dell'Esercizio e Patologie funzionali di Humanitas. "Longevità, lo zucchero accorcia la vita", vero o falso? Numerose notizie su alimenti e stili di vita che favoriscono la longevità hanno portato molti a credere che lo zucchero sia tra gli alimenti che accorciano la vita e quindi sia un alimento da evitare. Vero o falso? L'abbiamo chiesto alla professoressa…	zucchero-consumo/humanitas	www.humanitasalute.it	web	0	0	0	0	121428
00000044066	2017/03/14	http://www.ok-salute.it/diagnosi-e-cure/trigliceridi-12-modi-per-abbassare-i-valori-quando-sono-alti/	Trigliceridi: 12 modi per abbassare i valori quando sono alti	Precedente Prossimo Cosa sono i trigliceridi I trigliceridi sono un tipo di grasso prodotto dal fegato o introdotto con il cibo. La loro funzione è quella di scorta dei grassi per il nostro corpo, garantiscono cioè energia nei momenti di emergenza. Dopo che abbiamo mangiato il nostro organismo converte le calorie di cui non abbiamo bisogno in trigliceridi e li immagazzina nelle cellule adipose. Q…	trigliceridi-abbassamento valori/harvard medical school	www.ok-salute.it	web	5	0	0	5	289473
00000044097	2017/03/14	http://twitter.com/jechil/statuses/841689025136193537	jechil@twitter.com (Claudio Rossi)	Cosa contiene il cibo di McDonald's? Schifezze e additivi nocivi https://t.co/Osq1jWmz18	mc donalds-ingredienti/efsa	TW jechil@twitter.com (Claudio Rossi)	twitter	0	0	0	0	6943
00000044120	2017/03/14	http://www.greenme.it/mangiare/allerte-alimentari/23272-pesce-spada-mercurio-ministero-salute	Attenzione, mercurio nel pesce spada: i lotti ritirati	Attenzione, mercurio nel pesce spada: i lotti ritirati Marzo 14, 2017 Scritto da Francesca Mancuso Presenza di mercurio oltre i limiti nel pesce spada destinato alle nostre tavole. Il Ministero della salute ha diramato un nuovo avviso di sicurezza, invitando al ritiro di alcuni lotti di pesce a causa della presenza del pericoloso metallo. Quest'ultimo, accumulandosi nel tempo molto lentamente, a …	ritiro tranci pesce spada-mercurio/territorio nazionale	www.greenme.it	web	25	0	0	25	1957746
00000044136	2017/03/14	http://www.scienzenotizie.it/2017/03/14/salute-ecco-gli-alimenti-piu-pericolosi-in-assoluto-1820861	Salute: ecco gli alimenti pi&#249; pericolosi in assoluto	0 18:58 14 marzo 2017 Dai pesticidi ai metalli pesanti fino alla presenza di sostanze cancerogene: gli alimenti pericolosi per la salute sono davvero tanti. Le arachidi provenienti dalla Cina, ad esempio, sono indicate da Coldiretti come tra i cibi più dannosi per l'organismo per la presenza, davvero abbondante, di aflatossine: sostanze altamente tossiche. E sempre la presenza di aflatossine rend…	cibi contaminati-blacklist/coldiretti	www.scienzenotizie.it	web	24	0	0	24	52631
00000044145	2017/03/14	http://www.veronasera.it/cronaca/acqua-contaminata-pfos-verona-fuori-servizio-centrale-stadio-14-marzo-2017.html	Acqua contaminata da Pfos a Verona: messa fuori servizio la centrale dello Stadio	Cronaca / Stadio / Via Giulio Camuzzoni Acqua contaminata da Pfos a Verona: messa fuori servizio la centrale dello Stadio Alcuni campionamenti eseguiti il 9 marzo hanno portato alla luce una concentrazione di poco superiore ai livelli indicati dal Ministero della Salute della sostanza perfluoroalchilica La Redazione I più letti di oggi 1 Inquinamento da Pfas. "Il Governo controlli gli interventi …	caso inquinamento pfas-pfc/veneto	www.veronasera.it	web	39	0	0	39	122222
00000044150	2017/03/14	http://twitter.com/FattoAlimentare/statuses/841633581273354241	FattoAlimentare@twitter.com (Il Fatto Alimentare)	Ministero della salute richiama nove lotti di pesce spada per eccessiva presenza di #mercurio #MinisteroSalute… https://t.co/1T5XcjQgE2	ritiro tranci pesce spada-mercurio/territorio nazionale	TW FattoAlimentare@twitter.com (Il Fatto Alimentare)	twitter	0	0	0	0	7486
00000044174	2017/03/14	http://www.facebook.com/168190229904123/posts/1377310562325411	Il Fatto Alimentare	Ministero della salute richiama nove lotti di pesce spada per eccessiva presenza di mercurio goo.gl/p2smey #MinisteroSalute	ritiro tranci pesce spada-mercurio/territorio nazionale	FB Il Fatto Alimentare (168190229904123)	facebook	15	0	6	9	145558
00000044183	2017/03/14	http://www.greenstyle.it/mercurio-nel-pesce-spada-ritirato-dal-mercato-219118.html	Allerta mercurio nel pesce spada: ritirato dal mercato	Salute Allerta mercurio nel pesce spada: ritirato dal mercato È allarme per dei tranci di pesce spada surgelato contaminati dal mercurio. Ad annunciarlo è stato il Ministero della Salute che, proprio in queste ore, ha diramato il richiamo su tutto il territorio nazionale. => Leggi l'allerta listeria per torta ricotta e pere Nello specifico si tratta di "Tranci Spada Extra Sashimi" pescato nell'Oc…	ritiro tranci pesce spada-mercurio/territorio nazionale	www.greenstyle.it	web	2	0	0	2	736842
00000044192	2017/03/14	http://salute.leonardo.it/pesce-spada-con-mercurio-lotti-ritirati-dal-ministero-della-salute/	Pesce spada con mercurio: lotti ritirati dal Ministero della Salute	Di Barbara Vellucci , 14 Marzo 2017 In data 13 marzo 2017 il Ministero della Salute ha pubblicato un avviso di richiamo per alcuni lotti di pesce spada congelato che presenterebbero una quantità di mercurio superiore al limite consentito per legge. Il pesce spada in questione è contenuto nel prodotto Trance spada extra sashimi dell'azienda Effeti surgelati Srl (il cui stabilimento si trova a Cale…	ritiro tranci pesce spada-mercurio/territorio nazionale	salute.leonardo.it	web	1	0	0	1	2960486
00000044195	2017/03/14	http://www.greenme.it/vivere/salute-e-benessere/23253-istamina-sintomi-rimedi	Istamina: cos'&#232;, sintomi e rimedi per l'intolleranza	Istamina: cos'è, sintomi e rimedi per l'intolleranza Marzo 14, 2017 Scritto da Francesca Biagioli Le persone che soffrono di qualche allergia conoscono sicuramente l'istamina, una sostanza che il nostro corpo produce proprio in risposta alla presenza di un allergene che può essere un cibo, una pianta, ecc. Esiste però anche un'intolleranza all'istamina. Scopriamo i sintomi che possono comparire e…	allergia primavera-cibi istamina/consigli	www.greenme.it	web	0	0	0	0	1957746
00000044208	2017/03/14	http://www.siciliainformazioni.com/redazione/579308/ricerca-gli-italiani-restano-affezionati-alla-cucina-casa-ci-le-ragioni	Ricerca, gli italiani restano affezionati alla cucina in casa. E ci sono le ragioni	Email Print Il 44% delle persone che hanno ristrutturato di recente la propria cucina, sposa successivamente uno stile di vita più sano. A sostenerlo una ricerca di Houzz ( www.houzz.it ) – la piattaforma online leader mondiale nell'arredamento, progettazione e ristrutturazione d'interni e d'esterni – condotta su un campione di proprietari di casa che stanno rinnovando, hanno appena rinnovato o h…	stile vita sano/houzz-ricerca	www.siciliainformazioni.com	web	1	0	0	1	75000
00000044210	2017/03/14	http://agensir.it/quotidiano/2017/3/14/agromafie-moncalvo-coldiretti-italia-leader-nei-controlli-ma-servono-nuove-regole/	Agromafie: Moncalvo (Coldiretti), &quot;Italia leader nei controlli, ma servono nuove regole&quot;	Agromafie: aumentato del 30% il volume d'affari della criminalità organizzata nel settore agroalimentare Con oltre 200mila controlli nel 2016 l'Italia è un Paese leader nel campo della qualità e della sicurezza alimentare. Ma il fenomeno delle agromafie è così in crescita che "senza un adeguato apparato di regole penali e di strumenti in grado di rafforzare l'apparato investigativo, l'enorme sfor…	agromafie-gestione mense/coldiretti	agensir.it	web	0	0	0	0	162500
00000044212	2017/03/14	http://www.ciociariaoggi.it/news/cronaca/51155/agromafie_-un-business-milionario	Agromafie, un business milionarioit	Latina al 41esimo e Frosinone al 73esimo posto della classifica del malaffare 14/03/2017 15:18 letto 79 volte Olio extravergine adulterato o mozzarelle di bufala contraffatte. Ma anche il controllo della filiera agricola. E' un giro d'affari da capogiro, in costante crescita, quello delle agromafie in Italia. Si parla di 21,8 miliardi di euro, con un balzo del 30% nell'ultimo anno. Roma occupa la…	agromafie-gestione mense/coldiretti	www.ciociariaoggi.it	web	1	0	0	1	62500
00000044215	2017/03/14	http://www.radiortm.it/2017/03/14/ex-provincia-verso-la-costituzione-della-comunita-per-la-dieta-mediterranea-unesco/	Ex Provincia: verso la costituzione della Comunit&#224; per la Dieta Mediterranea Unesco	0 138 C'è condivisione sulla proposta del commissario straordinario del Libero Consorzio Comunale di ragusa, Dario Cartabellotta, di procedere alla costituzione della ‘Comunità iblea' della Dieta mediterranea Unesco. I sindaci dei comuni iblei, i rappresentanti dei consorzi di tutela e delle associazioni datoriali si sono espressi favorevolmente per la nuova ‘mission' che l'ex provincia di Ragusa…	comunita iblea dieta mediterranea unesco/ragusa	www.radiortm.it	web	3	0	0	3	80952
00000044217	2017/03/14	http://www.dissapore.com/alimentazione/pasta-italiana-cancerogena-granosalus-simil-bufala/	Pasta italiana cancerogena: una simil bufala	0 "Ci sarebbe questa GranoSalus, che si auto definisce "associazione di produttori in difesa del consumatore", secondo cui la pasta italiana contiene sostanze cancerogene , ne scriviamo?" "Bah, mi sembra la solita notizia allarmistica, gonfiata ad arte per essere condivisa sui social. Dice cose risapute e oltretutto per valori che sono entro la norma. E poi, chi la conosce questa GranoSalus?" "Va…	pasta-risultati analisi/granosalus-repliche	www.dissapore.com	web	18	0	0	18	512820
00000044221	2017/03/14	http://www.affaritaliani.it/costume/cucina-nuova-stile-di-vita-piu-sano-468547.html	Cucina nuova? Fa bene alla salute: lo stile di vita diventa pi&#249; sano	Home > Costume > Cucina nuova? Fa bene alla salute: lo stile di vita diventa più sano Martedì, 14 marzo 2017 - 12:51:00 Cucina nuova? Fa bene alla salute: lo stile di vita diventa più sano Il 44% di chi rinnova la cucina migliora anche le proprie abitudini a tavola Il 44% delle persone che hanno ristrutturato di recente la propria cucina, sposa successivamente uno stile di vita più sano. A sosten…	stile vita sano/houzz-ricerca	www.affaritaliani.it	web	17	0	0	17	996710
00000044240	2017/03/14	http://www.humanitas.it/news/19227-probiotici-prebiotici-fermenti-lattici-cosa	Probiotici, prebiotici e fermenti lattici: cosa sono?	In collaborazione con Redazione Humanitas News pubblicato il 14 marzo 2017 in Malattie e cure Il nostro organismo è popolato da milioni di microrganismi, molti si trovano nel tratto gastrointestinale e formano il microbioma. Questi batteri contribuiscono alla buona salute intestinale e un'alterazione nel loro equilibrio può causare disturbi. Per ripristinare le normali condizioni possono essere u…	probiotici-prebiotici/national health service regno unito	www.humanitas.it	web	1	0	0	1	225000
00000044249	2017/03/14	http://twitter.com/ColdirettiG/statuses/841596398105722880	ColdirettiG@twitter.com (Coldiretti Giovani)	Oltre 200mila controlli fatti dalle forze dell'ordine nel 2016 per combattere le #agromafie e garantire primato nella sicurezza alimentare	agromafie-gestione mense/coldiretti	TW ColdirettiG@twitter.com (Coldiretti Giovani)	twitter	11	0	0	11	11300
00000044252	2017/03/14	http://www.ilsecoloxix.it/p/italia/2017/03/14/ASbu9abG-calabria_tavola_casalesi.shtml	Cosche a tavola, da Riina ai casalesi: da Genova a Reggio Calabria. Sos del Csm	Roma Rapporto Agromafie 2017, organizzato da Coldiretti, Osservatorio sulla criminalita' nell'agricoltura e sul sistema agroalimentare e Eurispes Articoli correlati L'esercito dei 400 mila in nero: pagati una miseria e senza alcuna garanzia Roma - Il fenomeno delle agromafie si sta espandendo sempre più, con un volume d'affari di 21,8 miliardi di euro: +30% nell'ultimo anno. Con un controllo su a…	agromafie-gestione mense/coldiretti	www.ilsecoloxix.it	web	4	0	0	4	1280172
00000044256	2017/03/14	http://www.metropolisweb.it/news/blitz-nelle-pescherie-di-san-giorgio-sequestrati-200-chili-di-prodotti-ittici-denunciato-commerciante/26844.html	Blitz nelle pescherie di San Giorgio: sequestrati 200 chili di prodotti ittici, denunciato commerciante	Portici. I militari della guardia costiera di Torre del Greco e di Portici unitamente al personale della guardia di finanza di Portici e del servizio veterinario dell'Asl Napoli 3 Sud hanno effettuato una serie di controlli sulla commercializzazione di prodotti ittici nel territorio comunale di San Giorgio a Cremano, a tutela della salute pubblica e della sicurezza alimentare. Nel corso dell'atti…	ispezioni attivita commerciali/san giorgio cremano	www.metropolisweb.it	web	1	0	0	1	124242
00000044272	2017/03/14	http://www.tusciaweb.eu/2017/03/agromafie-viterbo-40esima-italia-seconda-nel-lazio/	Agromafie, Viterbo 40esima in Italia e seconda nel Lazio	"La tavola delle cosche" Presentato il rapporto sulle Agromafie Viterbo – Riceviamo e pubblichiamo – Roma occupa la 74esima posizione nella graduatoria delle province italiane sulla intensità del fenomeno delle mafie nel settore agroindustriale, indice calcolato sulla base delle risultanze quantitative delle azioni di contrasto specifiche messe in atto dalle diverse forze dell'ordine verso questo…	agromafie-gestione mense/coldiretti	www.tusciaweb.eu	web	2	0	0	2	350000
00000044273	2017/03/14	http://www.greenme.it/mangiare/altri-alimenti/23270-stevia-tutto	Stevia: tutta la verit&#224; sul dolcificante naturale	Stevia: tutta la verità sul dolcificante naturale Marzo 14, 2017 Scritto da Francesca Biagioli Stevia, tutto quello che c'è da sapere sul dolcificante naturale del momento. Lo zucchero raffinato, si sa, non è benefico per il nostro organismo e molte persone cercano alternative naturali alla sua dolcezza artificiale. Tra le possibilità in fatto di dolcificanti è già da parecchi anni che si parla d…	dolcificanti naturali-stevia/consigli	www.greenme.it	web	1	0	0	1	1957746
00000044280	2017/03/14	http://www.meteoweb.eu/2017/03/alimenti-domani-in-campidoglio-il-seminario-etichetta-trasparente/870623/	Alimenti: domani in Campidoglio il seminario &quot;Etichetta Trasparente&quot;	Video Alimenti: domani in Campidoglio il seminario "Etichetta Trasparente" Si svolgerà domani alle 16 in Campidoglio, Sala della Protomoteca, il seminario "L'Etichetta Trasparente per la tutela dell'ambiente e dei diritti dei consumatori" A cura di Filomena Fotia 14 marzo 2017 - 15:15 Contraffazione, sofisticazione e falsificazione degli alimenti sono i crimini del nostro secolo. L'immissione sul…	etichetta trasparente-upm/campidoglio roma	www.meteoweb.eu	web	0	0	0	0	843537
00000044283	2017/03/14	http://www.italpress.com/michela-giuffrida/serve-piano-ue-contro-le-agromafie	&quot;SERVE PIANO UE CONTRO LE AGROMAFIE&quot;	"SERVE PIANO UE CONTRO LE AGROMAFIE" 14 marzo 2017 "Serve un piano di azione europeo per contrastare le agromafie, un sistema criminale che nell'ultimo anno è addirittura cresciuto del 30%, raggiungendo i 22 miliardi di euro di fatturato". Lo afferma in una nota Michela Giuffrida, membro della Commissione agricoltura e sviluppo rurale del Parlamento europeo. "Avevo già presentato lo scorso novemb…	agromafie-interrogazione ue/giuffrida	www.italpress.com	web	1	0	0	1	85714
00000044285	2017/03/14	http://cinquequotidiano.it/politica/partiti-e-movimenti/2017/03/14/coldiretti-presentato-rapporto-sulle-agromafie/	Coldiretti, presentato il rapporto sulle agromafie	Tweet su Twitter Roma occupa la 74esima posizione nella graduatoria delle province italiane sulla intensità del fenomeno delle mafie nel settore agroindustriale, indice calcolato sulla base delle risultanze quantitative delle azioni di contrasto specifiche messe in atto dalle diverse forze dell'ordine verso questo particolare aspetto criminale. Al primo posto della classifica Reggio Calabria, all…	agromafie-gestione mense/coldiretti	cinquequotidiano.it	web	0	0	0	0	107692
00000044327	2017/03/14	http://esseresani.pianetadonna.it/mangiare-verdure-i-benefici-per-la-salute-396059.html	Mangiare verdure: i benefici per la salute	Avanti Introduzione Le verdure rientrano a pieno titolo nel primo gruppo di alimenti della piramide alimentare. Il loro consumo quotidiano, in abbinamento ai pasti principali, garantisce benessere psicofisico all'organismo. Il segreto dei vantaggiosi effetti sulla salute è racchiuso nelle loro proprietà nutrizionali, di alimenti privi di grassi e colesterolo, ma ricchi di acqua, vitamine, fibre e…	verdure-consumo/info	esseresani.pianetadonna.it	web	0	0	0	0	2743055
00000044374	2017/03/15	http://www.repubblica.it/salute/alimentazione/2017/03/15/foto/anoressia_e_bulimia-160540379/1/	Anoressia e bulimia, i campanelli d'allarme	Anoressia e bulimia, i campanelli d'allarme Galleria fotografica Navigazione per la galleria fotografica 1 di 10 Chiudi Anoressia, i campanelli d'allarme – Restrizione dell'introito energetico rispetto al fabbisogno tale da condurre a un peso corporeo significativamente basso in rapporto all'età, al sesso, alla traiettoria evolutiva e alla salute fisica. Si definisce significativamente basso un p…	disturbi alimentari/info	www.repubblica.it	web	0	0	0	0	45529715
00000044398	2017/03/15	http://www.liberoquotidiano.it/news/scienze---tech/12329525/latte-frigorifero-sportello-laterale-errore.html	Il latte e lo sportello laterale del frigorifero, il posto pi&#249; sbagliato in cui metterlo	Abbiamo sempre sbagliato Il latte e lo sportello laterale del frigorifero, il posto più sbagliato in cui metterlo Abbiamo sempre sbagliato. Sarà per il recipiente, sarà per abitudine o sarà per comodità, ma in ogni caso abbiamo semore commesso un errore. Parliamo del latte e del suo posto nel frigorifero. Secondo Good Housekeeping il latte va tenuto nel ripiano centrale del frigo insieme ad altri…	latte-posizione frigo/good housekeeping	www.liberoquotidiano.it	web	8	0	0	8	4091168
00000044410	2017/03/15	http://twitter.com/tiscalinotizie/statuses/841935008155729924	tiscalinotizie@twitter.com (tiscali.it)	Mercurio oltre i limiti: pesce spada ritirato. Ecco i lotti coinvolti: È allarme per dei tranci di pesce spada… https://t.co/mW2gYlGKFL	ritiro tranci pesce spada-mercurio/territorio nazionale	TW tiscalinotizie@twitter.com (tiscali.it)	twitter	0	0	0	0	9970
00000044419	2017/03/14	http://www.facebook.com/613588052002769/posts/1596439330384298	Carlo Martelli	Pfas nelle acque del Veneto, emergenza ambientale e sanitaria. https://www.greenme.it/consumare/acqua/23240-pfas-veneto video tratto da > Le Iene del 8/3/2017> http://www.iene.mediaset.it/puntate/2017/03/08/toffa-quando-l%E2%80%99acqua-diventa-veleno_10919.shtml	caso inquinamento pfas-pfc/veneto-iene	FB Carlo Martelli (613588052002769)	facebook	176	6	87	83	147497
00000044423	2017/03/15	http://twitter.com/NewsScienza/statuses/841940707699003395	NewsScienza@twitter.com (LA SCIENZA)	Mercurio oltre i limiti: pesce spada ritirato. Ecco i lotti coinvolti - Tiscali.it https://t.co/c1LDnW0K6D	ritiro tranci pesce spada-mercurio/territorio nazionale	TW NewsScienza@twitter.com (LA SCIENZA)	twitter	0	0	0	0	6270
00000044430	2017/03/15	http://www.oggitreviso.it/pericoli-verit%C3%A0-sullinquinamento-da-pfas-157686	Pericoli e verit&#224; sull'inquinamento da Pfas	5 VITTORIO VENETO - L'inquinamento da Pfas torna sotto i riflettori. Domenica 19 marzo, alla Biblioteca civica di Ceneda alle 15.30, terrà il suo intervento Vincenzo Cordiano, medico dell'Isde, il primo a lanciare l'allarme sull'inquinamento da Pfas in Veneto, ipotizzando un collegamento tra la presenza di sostanze tossiche nell'acqua e alcune patologie presenti nella popolazione. "Perchè le auto…	caso inquinamento pfas-pfc/veneto	www.oggitreviso.it	web	17	0	0	17	194736
00000044437	2017/03/15	http://twitter.com/Gazzettino/statuses/841926757720702976	Gazzettino@twitter.com (Gazzettino)	#pesce spada #ritirato per presenza di #mercurio oltre i limiti . Ecco i lotti coi... https://t.co/HIE4CD4Ire https://t.co/E6zixWUART	ritiro tranci pesce spada-mercurio/territorio nazionale	TW Gazzettino@twitter.com (Gazzettino)	twitter	1	0	0	1	53100
00000044440	2017/03/14	http://www.facebook.com/168190229904123/posts/1377565758966558	Il Fatto Alimentare	Ministero della salute richiama nove lotti di pesce spada per eccessiva presenza di mercurio http://www.ilfattoalimentare.it/ministero-salute-mercurio-spada-effeti.html	ritiro tranci pesce spada-mercurio/territorio nazionale	FB Il Fatto Alimentare (168190229904123)	facebook	80	0	42	38	145558
00000044448	2017/03/14	http://twitter.com/ilmessaggeroit/statuses/841784593271390208	ilmessaggeroit@twitter.com (ilmessaggero)	Presenza di mercurio oltre i limiti : ritirato pesce spada. Ecco i lotti interessati https://t.co/jdo4aU7OUx https://t.co/ZVyN9TtEs2	ritiro tranci pesce spada-mercurio/territorio nazionale	TW ilmessaggeroit@twitter.com (ilmessaggero)	twitter	7	0	0	7	323000
00000044476	2017/03/15	http://www.socialfarma.it/informazione/news-dal-web/8247-in-arrivo-il-piano-nazionale-per-il-corretto-uso-degli-antibiotici	In arrivo il piano nazionale per il corretto uso degli antibiotici	Tweet Dopo un anno di studi è in arrivo sul tavolo della conferenza Stato-Regioni il piano nazionale di contrasto all'antibiotico resistenza (PNCAR) che punta a regolare la somministrazione, spesso inappropriata, degli antibiotici. Il testo sarà approvato con ogni probabilità entro la primavera e passerà in un secondo momento in Parlamento per diventare decreto legge. Prevede azioni e indicatori …	antibiotico resistenza/piano nazionale contrasto	www.socialfarma.it	web	0	0	0	0	5000
00000044492	2017/03/15	http://viveremilano.biz/2017/03/15/nel-pesce-c-il-mercurio-ministero-salute-ritira-trance-di/	Nel pesce c'&#232; il mercurio. Ministero salute ritira trance di pesce spada	You are here: Home > Nel pesce c'è il mercurio. Ministero salute ritira trance di pesce spada Nel pesce c'è il mercurio. Ministero salute ritira trance di pesce spada Marzo 15, 2017 in Salute Il Ministero della salute ha diffuso l'avviso del richiamo di nove lotti di pesce spada congelato a causa del superamento del limite per il mercurio. Nello specifico si tratta di trance spada extra Sashimi "…	ritiro tranci pesce spada-mercurio/territorio nazionale	viveremilano.biz	web	0	0	0	0	27272
00000044509	2017/03/15	http://sultronodiuominiedonne.forumfree.it/	SUSHI E ANISAKIS, IL VERME DEL PESCE CRUDO: SINTOMI E CURE	Offline SUSHI E ANISAKIS, IL VERME DEL PESCE CRUDO: SINTOMI E CURE - FOTO Mi sa che sono l'unica al mondo a non aver assaggiato il sushi ma questi articoli non mi invogliano affatto con l'ausilio di tantasalute.it L'anisakis è un verme del pesce crudo in grado di provocare una malattia conosciuta con il nome anisakidosi, i cui sintomi sono estremamente pericolosi per la salute: per queste ragioni…	sushi-anikasis/info	sultronodiuominiedonne.forumfree.it	web	82	0	0	82	7125307
00000044515	2017/03/15	http://www.lametino.it/Ultimora/banca-del-cuore-presentato-progetto-a-catanzaro-per-la-carta-che-permette-di-accedere-ai-dati-cardiovascolari.html	Banca del cuore&quot;, presentato progetto a Catanzaro per la carta che permette di accedere ai dati cardiovascolari	Tweet Catanzaro - La salute del nostro cuore è il bene più prezioso, è "la nostra stessa vita e va messo in cassaforte". E' questo il principio che muove l'iniziativa la "Banca del cuore", un progetto unico al mondo che prevede la custodia gratuita e prontamente disponibile dell'elettrocardiogramma e dei dati sanitari più rilevanti di tutti i malati e dei cittadini che ne hanno fatto richiesta. I…	banca del cuore/catanzaro-progetto	www.lametino.it	web	4	0	0	4	76470
00000044518	2017/03/14	http://www.agi.it/inchiesta-italia/2017/03/14/news/come_combattere_le_agromafie_e_perch_cos_difficile_in_italia-1583816/	Come combattere le agromafie e perch&#233; &#232; cos&#236; difficile in Italia	Come combattere le agromafie e perché è così difficile in Italia di Rosy Battaglia TWEET "Il termine agromafie è riduttivo, così come lo è quello di ecomafie: anche la criminalità agroalimentare è una criminalità di impresa che si serve dei servizi della mafie". Non ha dubbi il procuratore nazionale antimafia, Franco Roberti, intervenuto alla presentazione del V rapporto sulle agromafie e sui cri…	agromafie-gestione mense/coldiretti	www.agi.it	web	35	0	0	35	628930
00000044520	2017/03/15	http://agensir.it/italia/2017/03/14/agromafie-in-un-anno-il-giro-daffari-sporchi-e-criminali-e-cresciuto-del-30/	Agromafie: in un anno il giro d'affari sporchi e criminali &#232; cresciuto del 30%	Agromafie: in un anno il giro d'affari sporchi e criminali è cresciuto del 30% 14 marzo 2017 Stefano De Martis In numeri assoluti vuol dire circa 21,8 miliardi di euro. I conti li ha fatti il Rapporto 2017 sulle agromafie, il quinto della serie, uno studio promosso da Coldiretti, Eurispes e Osservatorio sulla criminalità nell'agricoltura e nel sistema agroalimentare Le mafie allungano sempre di p…	agromafie-gestione mense/coldiretti	agensir.it	web	0	0	0	0	162500
00000044522	2017/03/14	http://www.parmareport.it/nuovi-servizi-coldiretti-gli-agriturismi/	Nuovi servizi di Coldiretti per gli agriturismi	Da Mattia Bottazzi / 12 ore fa / Curiosità / Nessun commento Fiscale, sicurezza alimentare, vitivinicolo e Creditagri al centro dell'incontro svoltosi presso Coldiretti Parma I nuovi servizi di Coldiretti (fiscale, sicurezza alimentare, vitivinicolo e Creditagri) per le aziende agrituristiche sono stati presentati in un incontro organizzato ah hoc per gli operatori agrituristici, tenutosi presso …	agriturismi-nuovi servizi/coldiretti parma	www.parmareport.it	web	1	0	0	1	30000
00000044534	2017/03/15	http://roma.repubblica.it/dettaglio-news/-/52059	AGROMAFIE, COLDIRETTI: &quot;POTENZIARE CONTROLLI SU FILIERE E SU MENSE ROMANE&quot;	Le ultime notizie AGROMAFIE, COLDIRETTI: "POTENZIARE CONTROLLI SU FILIERE E SU MENSE ROMANE" "Roma occupa la 74esima posizione nella graduatoria delle province italiane sulla intensità del fenomeno delle mafie nel settore agroindustriale, indice calcolato sulla base delle risultanze quantitative delle azioni di contrasto specifiche messe in atto dalle diverse forze dell'ordine verso questo partic…	agromafie-gestione mense/coldiretti	roma.repubblica.it	web	0	0	0	0	43645833
00000044564	2017/03/15	http://www.rietilife.com/2017/03/14/agromafie-nel-lazio-rieti-lindice-criminalita-piu-alto/	Agromafie nel Lazio, a Rieti l'indice di criminalit&#224; pi&#249; alto	Home / Archivio / Agromafie nel Lazio, a Rieti l'indice di criminalità più alto Agromafie nel Lazio, a Rieti l'indice di criminalità più alto in Archivio , Cronaca , Index 14/03/2017 17:27 La provincia laziale dove l'indice dell'intensità del fenomeno delle mafie nel settore agroindustriale (indice calcolato sulla base delle risultanze quantitative delle azioni di contrasto specifiche messe in at…	agromafie-gestione mense/coldiretti	www.rietilife.com	web	57	0	0	57	57692
00000044573	2017/03/15	http://www.ragusanews.com/2017/03/14/attualit%C3%A0/costituzione-comunit%C3%A0-dieta-mediterranea-unesco/76727	Attualit&#224; Ragusa - Verso la costituzione della Comunit&#224; per la dieta mediterranea Unesco	Notizie della provincia di Ragusa e di Sicilia: Ragusa, Vittoria, Modica, Comiso, Scicli, Pozzallo, Ispica Mercoledì 15 Marzo 2017 - Aggiornato 15/03/2017 11:31 - - Visite: 51587878 Cerca Verso la costituzione della Comunità per la dieta mediterranea Unesco Una nuova mission Ragusa - C'è condivisione sulla proposta del commissario straordinario del Libero Consorzio Comunale di Ragusa, Dario Carta…	comunita iblea dieta mediterranea unesco/ragusa	www.ragusanews.com	web	0	0	0	0	159090
00000044574	2017/03/14	http://ilmattino.it/napoli/cronaca/alimenti_cattivo_stato_di_conservazione_sequestri_denunce_provincia-2317305.html	Alimenti mal conservati: sequestri e denunce, blitz delle forze dell'ordine	e denunce, blitz delle forze dell'ordine di Maurizio Capozzo San Giorgio a Cremano - Guardia costiera di Portici, guardia di finanza e servizio veterinario dell'asl Napoli 3 sud in campo per la sicurezza alimentare. Nel mirino una serie di attività commerciali sottoposte a scrupolosi controlli sulla qualità dei prodotti in vendita. Nel corso dell'attività sono state ispezionate tre attività comme…	ispezioni attivita commerciali/san giorgio cremano	ilmattino.it	web	16	0	0	16	2465986
00000044578	2017/03/14	http://www.movimento5stelle.it/parlamentoeuropeo/2017/03/domani-arriva-la-sen.html	Domani arriva la sentenza sul glifosato. Rischio conflitto d'interessi	Pubblicato Martedì 14 Mar 2017 in Ambiente 14.03.17 17:19 In appena due mesi la petizione per bandire definitivamente il glifosato in Europa ha raggiunto oltre mezzo milione di firme . Domani potrebbe arrivare il verdetto finale che metterà fine alla telenovela del glifosato con la sentenza dell'ECHA, l'agenzia europea per le sostanze chimiche. Questo erbicida è stato già classificato come probab…	glifosato/echa-sentenza	www.movimento5stelle.it	web	195	0	0	195	503289
00000044597	2017/03/14	http://ildispaccio.it/catanzaro/138549-provincia-di-catanzaro-presentata-l-iniziativa-la-banca-del-cuore	Provincia di Catanzaro, presentata l'iniziativa la &quot;Banca del cuore&quot;	Tweet La salute del nostro cuore è il bene più prezioso, è "la nostra stessa vita e va messo in cassaforte". E' questo il principio che muove l'iniziativa la "Banca del cuore", un progetto unico al mondo che prevede la custodia gratuita e prontamente disponibile dell'elettrocardiogramma e dei dati sanitari più rilevanti di tutti i malati e dei cittadini che ne hanno fatto richiesta. I dati sarann…	banca del cuore/catanzaro-progetto	ildispaccio.it	web	0	0	0	0	111111
00000044604	2017/03/15	http://www.lastampa.it/2017/03/14/societa/cucina/notizie/attualita/sushi-e-sashimi-i-rischi-del-giapponese-1WTtMbPBivK6kQTt2ox4vM/pagina.html	Sushi e sashimi: i rischi del giapponese	Ultima modifica il 14/03/2017 alle ore 17:01 salvo cagnazzo (nexta) Sushi e sashimi: nel 2016 sono stati circa 50 i casi di intossicazione per pesce mal conservato. Il "mal di sushi", detto scientificamente "sindrome sgombroide", si cura con cortisone e altri antistaminici. Ma non è solo questo il problema. Perché la voglia di mangiare orientale coinvolge ogni giorno centinaia di italiani. E l'at…	sushi-sashimi/federazione italiana pubblici esercizi	www.lastampa.it	web	13	0	0	13	10220588
00000044610	2017/03/15	http://www.adnkronos.com/fatti/cronaca/2017/03/15/cibo-scadenza-cosa-fare-supermercato-posticipa-date_ShB60Gm0scUosnPzixvgmO.html	Cibo in scadenza, cosa fare se il supermercato posticipa le date	Home . Fatti . Cronaca . Cibo in scadenza, cosa fare se il supermercato posticipa le date Cibo in scadenza, cosa fare se il supermercato posticipa le date CRONACA Pubblicato il: 15/03/2017 12:13 a cura della redazione web Nel nome della lotta agli sprechi, ormai da tempo le date di scadenza indicate sui prodotti si stanno via via 'normalizzando' e prolungando. E sempre più spesso le grandi catene…	alimenti-pratica scadenza posticipata/consigli	www.adnkronos.com	web	1	0	0	1	1541850
00000044657	2017/03/15	http://www.repubblica.it/oncologia/news/2017/03/15/news/_la_lotta_al_cancro_non_ha_eta_campagna_nazionale_prevenzione_oncologica_negli_anziani_over_70-160604629/	Tumori, 500 casi al giorno negli over 70	Cerca Tumori, 500 casi al giorno negli over 70 Se ne parla a Bergamo, tappa della campagna nazionale La Lotta al Cancro non ha Età, lanciata dalla Fondazione Insieme Contro il Cancro per la prevenzione oncologica nelle persone anziane di TIZIANA MORICONI 15 marzo 2017 Ogni anno, in Italia, si ammalano di cancro circa mille persone. E, di queste, ben la metà ha più di 70 anni. Di prevenzione oncol…	campagna nazionale lotta cancro non eta	www.repubblica.it	web	0	0	0	0	45529715
00000044661	2017/03/15	http://www.forexinfo.it/Colesterolo-alto-cause-sintomi-dieta-cibi-da-evitare-cosa-mangiare-per-abbassarlo	Colesterolo alto: cause, sintomi, dieta, cibi da evitare e cosa mangiare per abbassarlo	Colesterolo alto: cause, sintomi, dieta, cibi da evitare e cosa mangiare per abbassarlo 15 Marzo 2017 - 13:58 Il colesterolo alto nel sangue può portare diversi problemi. Per questo motivo è importante conoscere le cause, i sintomi, la dieta da seguire, i cibi da evitare e cosa mangiare per abbassarlo. CONDIVIDI Il colesterolo alto è un problema abbastanza comune, che può avere diverse cause e ch…	colesterolo-cibi/consigli	www.forexinfo.it	web	0	0	0	0	2382113
00000044697	2017/03/15	http://it.blastingnews.com/salute/2017/03/giornata-del-fiocchetto-lilla-contro-i-disturbi-del-comportamento-alimentare-001538027.html	Giornata del fiocchetto lilla contro i disturbi del comportamento alimentare	Vota la news Giornata del fiocchetto lilla contro i disturbi del comportamento alimentare Oggi, 15 marzo, una giornata per sensibilizzare e porre attenzione su una vera e propria epidemia che colpisce oltre 3 milioni di italiani. Giornata del Fiocchetto Lilla, 15 marzo, per aiutare chi soffre di disturbi del comportamento alimentare - lastampa.it Pubblicità Sesta edizione di un importante evento …	disturbi alimentari/giornata fiocchetto lilla	it.blastingnews.com	web	56	0	0	56	17837837
00000044701	2017/03/15	http://www.bimbisaniebelli.it/mamma/dieta-mamma/cottura-del-cibo-aumenta-rischio-cancro-91508	Cottura del cibo: quando aumenta il rischio cancro - Bimbi Sani e Belli	Dieta Cottura del cibo: quando aumenta il rischio cancro Gli alimenti "bruciacchiati", soprattutto pane e patate, contengono quantità maggiori di acrilammide, una sostanza che aumenta il rischio di cancro. Ecco perché è fondamentale prestare attenzione alla cottura del cibo Attenzione alla cottura del cibo, soprattutto dei cosiddetti "alimenti amidacei", ovvero pane e patate : vanno cotti al mass…	acrilammide-cibi/fsa	www.bimbisaniebelli.it	web	2	0	0	2	86330
00000044707	2017/03/15	http://www.ilmattino.it/societa/piaceri/cavolo_rosso_proprieta_protegge_ossa_antitumorale-2319528.html	Cavolo rosso, protegge le ossa ed &#232; un antitumorale. Ecco tutte le propriet&#224;	Cavolo rosso, protegge le ossa ed è un antitumorale. Ecco tutte le proprietà di Eleonora Giovinazzo 0 Appartenente alla famiglia delle Brassicaceae, il cavolo rosso è una varietà di Brassica oleracea simile al cavolo cappuccio. A differenza di quest'ultimo presenta una colorazione rossa dovuta alla presenza di sostanze idrosolubili chiamate antocianine del gruppo dei flavonoidi. E' un ortaggio mo…	cavolo rosso-consumo/consigli	www.ilmattino.it	web	0	0	0	0	2465986
00000044713	2017/03/15	http://forum.sky.it/fimp-i-pediatri-diventano-le-sentinelle-dell-ambiente-t464677.html	FIMP: &quot;I PEDIATRI DIVENTANO LE ‘SENTINELLE DELL'AMBIENTE'	FIMP: "I PEDIATRI DIVENTANO LE ‘SENTINELLE DELL'AMBIENTE' di francyantonioli mercoledì 15 marzo 2017, 13:22 Roma, 15 marzo 2017 – Pediatri "sentinelle dell'ambiente" per proteggere i bambini dai danni che possono essere provocati non solo dall'aria che respirano, dentro e fuori casa, ma anche dal cibo che ogni giorno mangiano, dai raggi del sole e dall'uso eccessivo dei dispositivi elettronici co…	pediatri sentinelle ambiente/protocollo fimp-anter	forum.sky.it	web	0	0	0	0	8260869
00000044721	2017/03/15	http://www.panorama.it/scienza/salute/sanita-fimp-anter-pediatri-nuove-sentinelle-dellambiente/	Sanit&#224;: Fimp-Anter, pediatri nuove 'sentinelle dell'ambiente'	ADNKRONOS Roma, 15 mar. (AdnKronos Salute) - Pediatri 'sentinelle dell'ambiente' per proteggere i bambini da inquinamento, cibo, sole e tablet. La Federazione italiana medici pediatri (Fimp) ha siglato un protocollo d'intesa con l'Anter, Associazione no profit che promuove e tutela le energie rinnovabili, per tutelare i piccoli dai danni provocati non solo dall'aria che respirano dentro e fuori c…	pediatri sentinelle ambiente/protocollo fimp-anter	www.panorama.it	web	0	0	0	0	1092857
00000044723	2017/03/15	http://www.facebook.com/431943793507773/posts/1284497191585758	Corriere Adriatico.it	Mercurio oltre i limiti : ritirato pesce spada, ecco i lotti interessati (y) Segui il Corriere Adriatico e resta aggiornato – facebook.com/corriereadriatico.it (y)	ritiro tranci pesce spada-mercurio/territorio nazionale	FB Corriere Adriatico.it (431943793507773)	facebook	0	0	0	0	64655
00000044735	2017/03/15	http://www.agenparl.com/ue-controlli-piu-severi-sulla-qualita-alimentare/	Ue: Controlli pi&#249; severi sulla qualit&#224; alimentare	Social 5 mins ago (AGENPARL) – Bruxelles, 15 mar 2017 – Nuove misure per inasprire i controlli sulla catena di produzione alimentare sono state approvate mercoledì dal Parlamento. La nuova direttiva, frutto di un accordo informale fra deputati e ministri UE, mira a migliorare la tracciabilità del cibo, combattere le frodi e ristabilire la fiducia nell'integrità della filiera alimentare. La normat…	agroalimentare-ispezioni filiera/parlamento europeo	www.agenparl.com	web	1	0	0	1	27272
00000044738	2017/03/15	http://www.secoloditalia.it/2017/03/pesce-spada-avvelenato-nei-supermercati-italiani-occhio-a-questi-codici/	Pesce spada &quot;avvelenato&quot; nei supermercati italiani: occhio a questi codici	A- A- A+ L'allarme è stato lanciato dal ministero della Salute, che sul suo sito nella sezione riservata alla sicurezza ha diffuso l'avviso del richiamo di alcuni lotti di pesce spada congelato. Si tratta di "Trance spada extra sashimi" (Xiphias gladius) dell'azienda Effeti surgelati Srl, con sede a Calenzano-Firenze. Originario dalla Corea, è stato pescato nell'Oceano Pacifico, zone Fao 71, 77, …	ritiro tranci pesce spada-mercurio/territorio nazionale	www.secoloditalia.it	web	20	0	0	20	440000
00000044760	2017/03/15	http://www.helpconsumatori.it/alimentazione/sicurezza_alimentare/controllo-di-qualita-parlamento-ue-varate-nuove-misure-su-catena-di-produzione/111837	Controllo di qualit&#224;, Parlamento Ue: varate nuove misure su catena di produzione	Turismo Controllo di qualità, Parlamento Ue: varate nuove misure su catena di produzione Il Parlamento europeo ha messo a punto nuove misure per inasprire i controlli sulla catena di produzione alimentare. La nuova direttiva, frutto di un accordo informale fra deputati e ministri UE, mira a migliorare la tracciabilità del cibo, combattere le frodi e ristabilire la fiducia nell'integrità della fil…	agroalimentare-ispezioni filiera/parlamento europeo	www.helpconsumatori.it	web	0	0	0	0	30769
00000044765	2017/03/15	http://www.agricolae.eu/dal-parlamento-ue-ok-nuove-norme-tracciabilita-sicurezza-alimentare/	DAL PARLAMENTO UE OK A NUOVE NORME SU TRACCIABILITA E SICUREZZA ALIMENTARE, RISTABILIRE FIDUCIA IN FILIERA AGROALIMENTARE	DAL PARLAMENTO UE OK A NUOVE NORME SU TRACCIABILITA E SICUREZZA ALIMENTARE, RISTABILIRE FIDUCIA IN FILIERA AGROALIMENTARE 15/03/2017 at 16:39 Il Parlamento europeo da il via libera alle nuove norme per una maggiore sicurezza alimentare. Una direttiva, nata da un accordo informale tra i deputati e i ministri dell'Unione, che punta a migliorare la tracciabilità degli alimenti e combattere le frodi.…	agroalimentare-ispezioni filiera/parlamento europeo	www.agricolae.eu	web	0	0	0	0	6666
00000044766	2017/03/15	http://www.ilgiornaledelcibo.it/mercurio-nel-pesce/	Mercurio nel pesce: nuovi lotti ritirati dal Ministero della Salute	Attualità Non è la prima volta che vi parliamo di metalli negli alimenti . Già nel 2015 la Coldiretti aveva descritto una situazione preoccupante basata su un sistema di allerta europeo (Rasff) e nel mirino erano finite anche grandi marche del settore alimentare e diversi tipi di alimenti. Tra questi i prodotti ittici, in particolare tonno e pesce spada provenienti dalla Spagna e il tanto discuss…	ritiro tranci pesce spada-mercurio/territorio nazionale	www.ilgiornaledelcibo.it	web	108	0	0	108	142857
00000044783	2017/03/15	http://www.lasicilia.it/news/salute/69240/sanita-fimp-anter-pediatri-nuove-sentinelle-dell-ambiente.html	Sanit&#224;: Fimp-Anter, pediatri nuove 'sentinelle dell'ambiente'	Sanità: Fimp-Anter, pediatri nuove 'sentinelle dell'ambiente' 15/03/2017 - 16:30 Protocollo per proteggere bimbi da aria, cibo, sole e tablet Roma, 15 mar. (AdnKronos Salute) - Pediatri 'sentinelle dell'ambiente' per proteggere i bambini da inquinamento, cibo, sole e tablet. La Federazione italiana medici pediatri (Fimp) ha siglato un protocollo d'intesa con l'Anter, Associazione no profit che pr…	pediatri sentinelle ambiente/protocollo fimp-anter	www.lasicilia.it	web	0	0	0	0	272222
00000044792	2017/03/15	http://notizie.tiscali.it/cronaca/articoli/Mercurio-oltre-limiti-pesce-spada-ritirato/	Mercurio oltre i limiti: pesce spada ritirato	MOTORI Allarme mercurio oltre i limiti: pesce spada ritirato dal mercato. Ecco i lotti coinvolti Ad annunciarlo è stato il Ministero della Salute che ha diramato il richiamo su tutto il territorio nazionale Tweet Redazione Tiscali È allarme per dei tranci di pesce spada surgelato contaminati dal mercurio. Ad annunciarlo è stato il Ministero della Salute che, proprio in queste ore, ha diramato il …	ritiro tranci pesce spada-mercurio/territorio nazionale	notizie.tiscali.it	web	50	0	0	50	7116357
00000044801	2017/03/15	http://www.veronasera.it/politica/pfos-verona-m5s-greenpeace-bertucco-15-marzo-2017.html	Acqua di Verona inquinata da Pfos. &quot;S'informino i cittadini senza allarmarli&quot;	Politica / Stadio / Via Giulio Camuzzoni Acqua di Verona inquinata da Pfos. "S'informino i cittadini senza allarmarli" Il caso capitato nel capoluogo scaligero rende ancora più preoccupante la situazione. Greenpeace e M5S attaccano la Regione, mentre il consigliere comunale Bertucco chiede che alla cittadinanza siano date informazioni puntali La Redazione I più letti di oggi 1 Acqua contaminata d…	caso inquinamento pfas-pfc/veneto-greenpeace	www.veronasera.it	web	74	0	0	74	122222
00000044803	2017/03/15	http://www.teatronaturale.it/tracce/mondo/24019-i-controlli-sugli-alimenti-verranno-pagati-dalle-aziende.htm	I controlli sugli alimenti verranno pagati dalle aziende	INTERNATIONAL I controlli sugli alimenti verranno pagati dalle aziende Il Parlamento europeo ha approvato nuove regole per irrigidire le ispezioni lungo l'intera filiera agro-alimentare. Le autorità nazionali potranno eseguire regolari controlli a sorpresa in tutti i settori, con sanzioni più severe in caso di frode o irregolarità compiute nel territorio europeo Le frodi alimentari sono una prati…	agroalimentare-ispezioni filiera/parlamento europeo	www.teatronaturale.it	web	0	0	0	0	56000
00000044805	2017/03/15	http://www.sassarinotizie.com/24ore-articolo-402588-sanita_fimp_anter_pediatri_nuove__sentinelle_dell_ambiente_.aspx	Sanit&#224;: Fimp-Anter, pediatri nuove 'sentinelle dell'ambiente'	Condividi | Roma, 15 mar. (AdnKronos Salute) - Pediatri 'sentinelle dell'ambiente' per proteggere i bambini da inquinamento, cibo, sole e tablet. La Federazione italiana medici pediatri (Fimp) ha siglato un protocollo d'intesa con l'Anter, Associazione no profit che promuove e tutela le energie rinnovabili, per tutelare i piccoli dai danni provocati non solo dall'aria che respirano dentro e fuori…	pediatri sentinelle ambiente/protocollo fimp-anter	www.sassarinotizie.com	web	0	0	0	0	32380
00000044809	2017/03/15	http://www.facebook.com/70212282110/posts/10154263433887111	Altroconsumo	Effeti Surgelati sta richiamando dal mercato alcuni lotti di tranci di pesce spada surgelati, perché contengono una quantità di mercurio oltre il limite consentito. Ecco come riconoscere le confezioni interessate e cosa fare se ne hai una in casa > bit.ly/PesceSpadaFB	ritiro tranci pesce spada-mercurio/territorio nazionale	FB Altroconsumo (70212282110)	facebook	88	7	35	46	407613
00000044856	2017/03/15	http://www.aduc.it/comunicato/etichettatura+sicurezza+alimentare+ne+parliamo_25772.php	Etichettatura e sicurezza alimentare. Ne parliamo a Firenze il 18 marzo 2017	15 marzo 2017 15:16 In un'epoca di euroscetticismo dilagante, dobbiamo ricordare che è soprattutto grazie all'Europa e alle sue direttive che abbiamo una legislazione seria in materia di etichettatura alimentare. Si tratta di norme sicuramente perfettibili e con lacune ancora da colmare, ma che già offrono un punto fermo in tema di sicurezza alimentare e diritto alla salute e pongono alcuni argin…	etichetta-lettura/volume enrico cinotti	www.aduc.it	web	0	0	0	0	211111
00000044860	2017/03/15	http://www.meteoweb.eu/2017/03/salute-indagine-promuove-integratori-omega-3-a-prova-di-metalli-pesanti/871158/	Salute: indagine promuove integratori Omega 3, a prova di metalli pesanti	Salute: indagine promuove integratori Omega 3, a prova di metalli pesanti Integratori alimentari di Omega 3 promossi A cura di Filomena Fotia 15 marzo 2017 - 14:55 Integratori alimentari di Omega 3 promossi: in quelli più diffusi in Italia i metalli pesanti tossici sono "praticamente inesistenti". A indagare sull'eventuale presenza di mercurio, cadmio e piombo negli integratori alimentari di Omeg…	omega 3-metalli pesanti/studio abr	www.meteoweb.eu	web	0	0	0	0	843537
00000044868	2017/03/15	http://www.giornalemetropolitano.it/stile-di-vita-piu-sano-se-la-cucina-e-piu-accogliente/	Stile di vita pi&#249; sano se la cucina &#232; pi&#249; accogliente	23 ore fa Stile di vita più sano se la cucina è più accogliente Secondo una ricerca della Houzz se la cucina viene ristrutturata o rimodernata, significa anche ripensare al proprio modus vivendi, perché un luogo accogliente è più piacevole da vivere Quando la cucina è lo specchio della casa. Lo sostiene una ricerca di Houzz, la piattaforma online leader mondiale nell'arredamento, progettazione e …	stile vita sano/houzz-ricerca	www.giornalemetropolitano.it	web	0	0	0	0	10000
00000044869	2017/03/15	http://www.umbria24.it/economia/agromafie-perugia-e-terni-al-92-e-93esimo-posto-in-classifica	Agromafie, Perugia e Terni tra le ultime in classifica: il Rapporto	Pascoli Foto Fabrizio Troccoli Agromafie, Perugia e Terni tra le ultime in classifica: il Rapporto Nella graduatoria nazionale i due territori provinciali dell'Umbria raggiungono il 92 e 93esimo posto su 106 14 marzo 2017 Nella graduatoria provinciale dell'intensità del fenomeno, Perugia e Terni al 92° e 93° posto Il Rapporto Nella graduatoria delle province italiane rispetto all'estensione e all…	agromafie-gestione mense/coldiretti	www.umbria24.it	web	3	0	0	3	230000
00000044870	2017/03/15	http://www.helpconsumatori.it/diritti/world-consumer-day-adoc-consumatore-attore-nuovo-modello-di-cittadino/111833	World Consumer Day, Adoc: consumatore-attore nuovo modello di cittadino	Turismo World Consumer Day, Adoc: consumatore-attore nuovo modello di cittadino Non può essere un caso che la 18esima edizione della Giornata internazionale del consumatore quest'anno abbia scelto come tema il mercato digitale. Le trasformazioni in atto sono tante e tali che ogni singola dinamica va rivista e rimodulata in funzione dei nuovi parametri. In questo nuovo contesto, anche la tutela de…	world consumer day/adoc	www.helpconsumatori.it	web	1	0	0	1	30769
00000044874	2017/03/15	http://www.sassarinotizie.com/24ore-articolo-402590-salute_indagine_promuove_integratori_omega_3_a_prova_di_metalli_pesanti.aspx	Salute: indagine promuove integratori Omega 3, a prova di metalli pesanti	Condividi | Roma, 15 mar. (AdnKronos Salute) - Integratori alimentari di Omega 3 promossi: in quelli più diffusi in Italia i metalli pesanti tossici sono "praticamente inesistenti". A indagare sull'eventuale presenza di mercurio, cadmio e piombo negli integratori alimentari di Omega3 maggiormente commercializzati in Italia sono i biologi dello Studio Abr. "Negli ultimi anni si sta verificando in …	omega 3-metalli pesanti/studio abr	www.sassarinotizie.com	web	0	0	0	0	32380
00000044881	2017/03/15	http://www.facebook.com/85268400406/posts/10155195798645407	Siena News	La scientist di VisMederi Irene Barneschi spiega cosa sia il cosiddetto "autocontrollo alimentare" e per quali ragioni sia importante seguirlo. http://www.sienanews.it/in-evidenza/sicurezza-alimentare-perche-e-importante-e-come-applicarla/	autocontrollo alimentare/vismederi	FB Siena News (85268400406)	facebook	5	0	3	2	18982
00000044884	2017/03/15	http://agronotizie.imagelinenetwork.com/zootecnia/2017/03/15/un-piano-europeo-per-sconfiggere-la-blue-tongue/53299	Un piano europeo per sconfiggere la blue tongue	Clienti × I siti del Network di Image Line utilizzano i cookie per fornire ai propri utenti un servizio e un'esperienza di navigazione migliori. Proseguendo su questo sito acconsenti al loro utilizzo. Per maggiori informazioni sull'uso dei cookie consulta la nostra Privacy Policy . × Sai che puoi scegliere i tuoi animali preferiti? Vorremmo offrirti un servizio personalizzato: stiamo lavorando pe…	blue tongue-protocollo vaccinazione/efsa	agronotizie.imagelinenetwork.com	web	31	0	0	31	121052
00000044888	2017/03/15	http://www.lasicilia.it/news/salute/69242/salute-indagine-promuove-integratori-omega-3-a-prova-di-metalli-pesanti.html	Salute: indagine promuove integratori Omega 3, a prova di metalli pesanti	Salute: indagine promuove integratori Omega 3, a prova di metalli pesanti 15/03/2017 - 16:30 Realizzata dallo studio Abr analizzando 9 prodotti Roma, 15 mar. (AdnKronos Salute) - Integratori alimentari di Omega 3 promossi: in quelli più diffusi in Italia i metalli pesanti tossici sono "praticamente inesistenti". A indagare sull'eventuale presenza di mercurio, cadmio e piombo negli integratori ali…	omega 3-metalli pesanti/studio abr	www.lasicilia.it	web	0	0	0	0	272222
00000044898	2017/03/15	http://www.nationalgeographic.it/scienza/2017/03/15/news/glifosato_verso_il_via_libera_un_nuovo_studio_ue_lo_scagiona-3459735/	Glifosato verso il via libera, un nuovo studio UE lo scagiona	NG VINTAGE FOOD CONCORSO 2016 FOTO DESKTOP #SAPEVATELO FOTO DEI LETTORI INVIA LA TUA FOTO SERVIZIO CLIENTI Glifosato verso il via libera, un nuovo studio UE lo scagiona Secondo l'Agenzia europea per le sostanze chimiche il diserbante non è cancerogeno. Era il parere che la Commissione aspettava per decidere sul rinnovo dell'autorizzazione per altri 15 anni di Federico Formico Manifestanti anti-gl…	glifosato/probabile nuova autorizzazione uso-ue	www.nationalgeographic.it	web	38	0	0	38	514583
00000044923	2017/03/15	http://twitter.com/Sostenibile/statuses/842049775226785796	Sostenibile@twitter.com (Riccardo Bandello)	Al via in Europa nuove norme su sicurezza alimentare #agroalimentare #frodiAlimentari #tracciabilità #alimentazione https://t.co/YlpnzAR2hQ	agroalimentare-ispezioni filiera/parlamento europeo	TW Sostenibile@twitter.com (Riccardo Bandello)	twitter	0	0	0	0	4583
00000044926	2017/03/15	http://www.ansa.it/canale_terraegusto/notizie/mondo_agricolo/2017/03/15/nasce-latte-del-benesseregarantisce-consumatori-e-animali_2bef3541-e169-4338-8850-5414f8e50ae3.html	Nasce 'Latte del Benessere',garantisce consumatori e animali	Nasce 'Latte del Benessere',garantisce consumatori e animali Nasce 'Latte del Benessere',garantisce consumatori e animali Da Associazione Allevatori nuovo disciplinare di produzione +CLICCA PER INGRANDIRE (ANSA) - ROMA, 15 MAR - Arriva il 'Latte del Benessere', indice della salute degli animali e di una maggiore garanzia di qualità e tracciabilità per i consumatori. E' il nuovo disciplinare di pr…	latte benessere/disciplinare aia-dqa	www.ansa.it	web	0	0	0	0	11954022
00000044952	2017/03/16	http://www.parmatoday.it/gli-ingredienti-amici-della-psiche-protagonisti-della-serata-di-salute-benessere-3173690.html	gli ingredienti amici della psiche protagonisti della serata di &quot;salute &amp; benessere&quot;	ParmaToday / San Leonardo gli ingredienti amici della psiche protagonisti della serata di "salute & benessere" I disturbi alimentari al centro dell'iniziativa che ha ospitato la dott.ssa Chiara De Panfilis e il dott. Francesco Pisani 16 marzo 2017 00:39 Condivisioni Nota - Questo comunicato è stato pubblicato integralmente come contributo esterno. Questo contenuto non è pertanto un articolo prodo…	disturbi alimentari/giornata fiocchetto lilla	www.parmatoday.it	web	0	0	0	0	64000
00000044983	2017/03/16	http://www.meteoweb.eu/2017/03/fegato-ecco-come-depurarlo-a-tavola-con-gli-alimenti-giusti/871372/	Fegato: ecco come depurarlo a tavola con gli alimenti giusti	Fegato: ecco come depurarlo a tavola con gli alimenti giusti Depurare il fegato a tavola è possibile: ecco come fare A cura di Francesca Cipparrone 16 marzo 2017 - 08:03 Depurare il fegato a tavola è possibile, basta consumare gli alimenti giusti e prediligere nella dieta quotidiana cibi sani e ricchi di ingenti proprietà benefiche. La salute del fegato è estremamente influenzata dall'alimentazio…	alimenti fegato-depurazione/consigli	www.meteoweb.eu	web	25	0	0	25	843537
00000044987	2017/03/16	http://www.leggo.it/societa/cucina/cavolo_rosso_proprieta_protegge_ossa_antitumorale-2319521.html	Cavolo rosso, protegge le ossa ed &#232; un antitumorale. Ecco tutte le propriet&#224;	MercoledÃ¬ 15 Marzo 2017, 19:08 di Eleonora Giovinazzo Appartenente alla famiglia delle Brassicaceae, il cavolo rosso è una varietà di Brassica oleracea simile al cavolo cappuccio. A differenza di quest'ultimo presenta una colorazione rossa dovuta alla presenza di sostanze idrosolubili chiamate antocianine del gruppo dei flavonoidi. E' un ortaggio molto conosciuto, coltivato in diverse zone d'Ita…	cavolo rosso-consumo/consigli	www.leggo.it	web	311	0	0	311	1952191
00000044990	2017/03/16	http://www.freshplaza.it/article/89357/Sansa-di-carote-nere-un-sottoprodotto-industriale-ricco-di-polifenoli	Sansa di carote nere: un sottoprodotto industriale ricco di polifenoli	Fonte: Google News Sansa di carote nere: un sottoprodotto industriale ricco di polifenoli Le carote nere hanno un colore bluastro-viola accattivante con livelli significativi di antociani, che presentano un'elevata stabilità a calore, luce, pH. Di recente, sta aumentando l'interesse per queste carote come colorante alimentare naturale, viste le restrizioni legali per i coloranti sintetici e la cr…	sansa carote nere/universita tecnica istanbul-gand	www.freshplaza.it	web	0	0	0	0	105555
00000044997	2017/03/16	http://www.liberoquotidiano.it/news/scienze---tech/12331280/latte-come-conservarlo-in-frigorifero.html	Latte, perch&#233; non va conservato nel vano attaccato alla porta del frigorifero	Hai sempre sbagliato tutto Latte, perché non va conservato nel vano attaccato alla porta del frigorifero Hai sempre tenuto la bottiglia o il cartone del latte nel vano attaccato alla porta del frigorifero? Malissimo. Secondo la guida britannica Good Housekeeping, infatti, il latte va conservato nel ripiano centrale del frigo, insieme agli altri prodotti caseari, quali yogurt, formaggi e burro. Il…	latte-posizione frigo/good housekeeping	www.liberoquotidiano.it	web	34	0	0	34	4091168
00000045031	2017/03/16	http://www.cassaforense.it/radiocor-news/agroindustria-nas-salute-dal-2015-in-filiera-carni-sequestri-per-225-milioni-2/	Agroindustria: Nas-Salute, dal 2015 in filiera carni sequestri per 225 milioni	Agroindustria: Nas-Salute, dal 2015 in filiera carni sequestri per 225 milioni-2- Agroindustria: Nas-Salute, dal 2015 in filiera carni sequestri per 225 milioni-2- (Il Sole 24 Ore Radiocor Plus) - Roma, 15 mar - Nel 2015 sono stati fatti 1.143 controlli mirati agli allevamenti, nei quali sono state rilevate 328 non conformita', con 259 segnalazioni alle autorita' amministrative e 129 a quelle giu…	agroindustria-sequestri carni/nas	www.cassaforense.it	web	0	0	0	0	106250
00000045033	2017/03/16	http://www.agrodolce.it/2017/03/15/ritirati-tranci-pesce-spada-presenza-mercurio/	Ritirati tranci di pesce spada per presenza di mercurio	Ritirati tranci di pesce spada per presenza di mercurio 15 marzo 2017 di Marta Manzo Il Ministero della Salute ha ritirato alcuni lotti di tranci di pesce spada per presenza di mercurio oltre i limiti consentiti. L'avviso è stato pubblicato sul sito del dicastero e riguarda tutto il territorio nazionale. Nello specifico, sono interessati dal richiamo i seguenti lotti del prodotto venduto con la d…	ritiro tranci pesce spada-mercurio/territorio nazionale	www.agrodolce.it	web	107	0	0	107	734449
00000045052	2017/03/16	http://twitter.com/giornaledelcibo/statuses/842269253097123840	giornaledelcibo@twitter.com (Il Giornale del Cibo)	Mercurio nel pesce spada: il Ministero ritira 10 lotti https://t.co/uW5EpvJ3Qn https://t.co/UT8StfdUow	ritiro tranci pesce spada-mercurio/territorio nazionale	TW giornaledelcibo@twitter.com (Il Giornale del Cibo)	twitter	3	0	0	3	25400
00000045065	2017/03/16	http://www.facebook.com/108431819182401/posts/1844462898912609	L'Arena.it	#Pfos #Verona Acqua inquinata, è caccia al responsabile dello sversamento: http://bit.ly/2mRucQp	caso inquinamento pfas-pfc/veneto	FB L'Arena.it (108431819182401)	facebook	18	4	5	9	143630
00000045076	2017/03/16	http://www.veronasera.it/cronaca/pfos-verona-acque-veronesi-tranquillizza-16-marzo-2017.html	Pfos a Verona, Cordioli tranquillizza: &quot;Non c'&#232; nessun rischio per la salute&quot;	Cronaca / Via Perez Pompei Pfos a Verona, Cordioli tranquillizza: "Non c'è nessun rischio per la salute" Il presidente di Acque Veronesi chiede di evitare allarmismi. Sono partite le ricerche per scoprire la causa del caso d'inquinamento che ha imposto la chiusura di un pozzo della Centrale Porta Palio La Redazione I più letti di oggi 1 Acqua di Verona inquinata da Pfos. "S'informino i cittadini …	caso inquinamento pfas-pfc/veneto	www.veronasera.it	web	6	0	0	6	122222
00000045077	2017/03/16	http://www.foodweb.it/2017/03/amadori-arriva-pollo-antibiotic-free/	Amadori, arriva il pollo antibiotic free	Amadori, arriva il pollo antibiotic free 16 marzo 2017 Amadori, arriva il pollo antibiotic free Un pollo allevato all'aperto senza uso di antibiotici e una gamma di wurstel con carne di pollo e tacchino non separata meccanicamente. I nuovi lanci che cambiano il settore avicolo Per il settore avicolo è una piccola rivoluzione. Ed è una buona notizia per quella percentuale sempre più consistente di…	pollo-privo antibiotici/amadori	www.foodweb.it	web	0	0	0	0	31250
00000045091	2017/03/16	http://twitter.com/larenait/statuses/842273238331854848	larenait@twitter.com (L'Arena)	#Pfos #Verona Acqua inquinata, è caccia al responsabile dello sversamento: https://t.co/C99iiNENLg https://t.co/DOYbSH5zW9	caso inquinamento pfas-pfc/veneto	TW larenait@twitter.com (L'Arena)	twitter	1	0	0	1	11700
00000045095	2017/03/16	http://www.europarl.europa.eu/news/it/news-room/20170308IPR65670/	Controlli pi&#249; severi sulla qualit&#224; alimentare	Controlli più severi sulla qualità alimentare Tornata Comunicati stampa - Sicurezza alimentare − 15-03-2017 - 12:59 Le nuove norme mirano a garantire che il cibo acquistato e consumato in Europa sia sicuro e sano ©AP Images/European Union-EP Nuove misure per inasprire i controlli sulla catena di produzione alimentare sono state approvate mercoledì dal Parlamento. La nuova direttiva, frutto di un …	agroalimentare-ispezioni filiera/parlamento europeo	www.europarl.europa.eu	web	0	0	0	0	20207100
00000045107	2017/03/16	http://www.newnotizie.it/2017/03/15/pesce-spada-congelato-ritirato-dalla-vendita-elevato-rischio-chimico/	Pesce spada congelato ritirato dalla vendita per &quot;elevato rischio chimico&quot; :	NewNotizie.it Pesce spada congelato ritirato dalla vendita per "elevato rischio chimico" Cronaca: Ultime Notizie di Cronaca / 15 marzo, 2017 Pesce spada congelato ritirato dalla vendita per "elevato rischio chimico" E' allerta con ritiro dalla vendita immediata per il prodotto "Trance spada extra sashimi" (Xiphias gladius) dell'azienda Effeti surgelati Srl, con sede a Calenzano-Firenze, a causa d…	ritiro tranci pesce spada-mercurio/territorio nazionale	www.newnotizie.it	web	8	0	0	8	168067
00000045146	2017/03/16	http://www.liberoquotidiano.it/news/italia/12331078/pesce-spada-mercurio-lotti-ritirati.html	Mercurio nel pesce, nove lotti ritirati: ecco quale prodotti evitare	Da evitare Mercurio nel pesce, nove lotti ritirati: ecco quale prodotti evitare Una grossa quantità di pesce spada è stata ritirata dal mercato per un forte rischio di contaminazione chimica. Il ministero della Salute nella sezione sicurezza del suo sito ha diffuso l'avviso: alcuni lotti contengono un alta percentuale di mercurio, molto dannoso per la salute. E necessario controllare i propri acq…	ritiro tranci pesce spada-mercurio/territorio nazionale	www.liberoquotidiano.it	web	145	0	0	145	4091168
00000045151	2017/03/16	http://www.centrometeoitaliano.it/salute/ministero-della-salute-ritira-pesce-spada-con-mercurio-48982/	Ministero della Salute ritira pesce spada con mercurio	Ministero della Salute ritira pesce spada con mercurio 15 marzo 2017 - 15:05 La presenza di mercurio in pesci di grossa taglia non è cosa rara Ministero della Salute ritira pesce spada con mercurio Ministero della Salute ritira pesce spada con mercurio – Cene e pranzi a rischio per gli amanti dei prodotti ittici. La nuova allerta arriva dal ministero della Salute che sul suo sito nella sezione ri…	ritiro tranci pesce spada-mercurio/territorio nazionale	www.centrometeoitaliano.it	web	76	0	0	76	738853
00000045173	2017/03/16	http://www.ilpost.it/2017/03/16/il-glifosato-non-e-cancerogeno-secondo-lecha/	Il glifosato non &#232; cancerogeno, secondo l'ECHA	16 marzo 2017 Il glifosato non è cancerogeno, secondo l'ECHA L'Agenzia europea delle sostanze chimiche dice che non ci sono prove scientifiche per dire altrimenti, anche se l'OMS invita a più cautele nell'utilizzo dell'erbicida (PHILIPPE HUGUEN/AFP/Getty Images) L'Agenzia europea delle sostanze chimiche (ECHA) ha deciso di non classificare il glifosato come sostanza cancerogena, dando nuovi eleme…	glifosato/echa-sentenza	www.ilpost.it	web	18	0	0	18	4216417
00000045186	2017/03/16	http://www.rsi.ch/news/svizzera/Troppa-carne-pochi-latticini-8857840.html	Troppa carne, pochi latticini	I ticinesi amano le costine (© Ti-Press) Troppa carne, pochi latticini Secondo il sondaggio sull'alimentazione menuCH gli svizzeri hanno una dieta poco equilibrata giovedì 16/03/17 10:10 - ultimo aggiornamento: giovedì 16/03/17 10:49 Condividi In Svizzera si mangia troppa carne, ma troppo pochi latticini. È quanto emerge dal sondaggio nazionale sull'alimentazione menuCH presentato giovedì a Berna…	carne-consumo/usav-sondaggio	www.rsi.ch	web	0	0	0	0	554621
00000045201	2017/03/16	http://www.ilmeteo.it/notizie/italia/salute-indagine-promuove-integratori-omega-a-prova-di-metalli-pesanti-553950	Salute: indagine promuove integratori Omega 3, a prova di metalli pesanti	15:58 15 Marzo 2017 Salute: indagine promuove integratori Omega 3, a prova di metalli pesanti Roma, 15 mar. (AdnKronos Salute) - Integratori alimentari di Omega 3 promossi: in quelli più diffusi in Italia i metalli pesanti tossici sono "praticamente inesistenti". A indagare sull'eventuale presenza di mercurio, cadmio e piombo negli integratori alimentari di Omega3 maggiormente commercializzati in…	omega 3-metalli pesanti/studio abr	www.ilmeteo.it	web	0	0	0	0	8989898
00000045215	2017/03/16	http://twitter.com/startup_italia/statuses/842311297203073024	startup_italia@twitter.com (StartupItalia!)	Così Blockchain viene in soccorso della sicurezza alimentare https://t.co/ubMjHQzzj0 https://t.co/715X48hymk	alimenti-origine blockchain/arc-net	TW startup_italia@twitter.com (StartupItalia!)	twitter	2	0	0	2	50300
00000045237	2017/03/16	http://www.formez.it/notizie/salute-dei-cittadini-europei-inaugurate-reti-riferimento-europee.html	Salute dei cittadini europei: inaugurate le reti di riferimento europee	Salute dei cittadini europei: inaugurate le reti di riferimento europee Data: Mer, 15/03/2017 Tipo: Newsletter In occasione della giornata europea delle malattie rare , che viene celebrata annualmente il 28 febbraio, il Commissario europeo per la Salute e la sicurezza alimentare, Vytenis Andriukaitis, ha inaugurato le reti di riferimento europee, piattaforme virtuali uniche e innovative di cooper…	malattie rare/reti riferimento europee	www.formez.it	web	0	0	0	0	173913
00000045257	2017/03/16	http://twitter.com/ItaliaStartUp_/statuses/842311520595902465	ItaliaStartUp_@twitter.com (ItaliaStartUp)	Così Blockchain viene in soccorso della sicurezza alimentare https://t.co/szCc2lpx3k https://t.co/pCAAJIr2FC	alimenti-origine blockchain/arc-net	TW ItaliaStartUp_@twitter.com (ItaliaStartUp)	twitter	2	0	0	2	6466
00000045280	2017/03/16	http://www.repubblica.it/sapori/2017/03/16/news/mangiare_formaggi_non_fa_ingrassare_e_non_aumenta_il_colesterolo-160701622/	Amanti dei formaggi, gioite! Non fanno ingrassare, anzi (dice uno studio)	Protagonisti: 16 marzo 2017 Che siate tipi da puzzone di Moena o da Ragusano, che preferiate un pannerone di Lodi o un provolone del monaco, che troviate più sensuale una cedevole Burrata diAndria o una spalmabile fetta di Gorgonzola, se amate il formaggio ma dovete sempre sentirvi dire dall'amico salutista di turno che "sono grassi e intasano le vostre arterie", ecco, questo è il momento della v…	formaggio-consumo/university college dublino	www.repubblica.it	web	157	0	0	157	45529715
00000045283	2017/03/16	http://www.news24tg.com/anoressia-e-bulimia-a-soffrirne-sono-3-milioni-di-italiani-molti-sono-ragazzi-gli-esperti-lanciano-lallarme/	Anoressia e bulimia, a soffrirne sono 3 milioni di italiani molti sono ragazzi: gli esperti lanciano l'allarme	un'estrema paura di aumentare di peso, una profonda sensazione di essere sovrappeso o francamente grassi (pur essendo spesso già molto magri o normopeso) e il continuo timore di perdere il controllo sul proprio peso, sul cibo e sul corpo. Per questi motivi, i soggetti affetti cercano di ridurre il più possibile l'assunzione del cibo, eliminano alcuni cibi considerati pericolosi per la linea e cer…	disturbi alimentari/giornata fiocchetto lilla	www.news24tg.com	web	4	0	0	4	77777
00000045286	2017/03/16	http://www.ok-salute.it/alimentazione/via-libera-al-formaggio-non-alza-il-colesterolo-cattivo/	Via libera al formaggio: non alza il colesterolo cattivo	Tweet su Twitter Una nuova ricerca conferma che mangiare formaggio non solo non fa ingrassare, ma non aumenta neanche il rischio di malattie cardiovascolari. Attenzione però: se mangiate latticini light il colesterolo cattivo si impenna Gourmet di tutto il mondo, festeggiamo. Chi mangia più formaggio in genere è più magro. È questo il "delizioso" risultato di uno studio dello University College d…	formaggio-consumo/university college dublino	www.ok-salute.it	web	41	0	0	41	285714
00000045296	2017/03/16	http://nutrisannio.myblog.it/2017/03/16/carne-rossa-e-trasformata-e-pericolosa/	CARNE ROSSA E TRASFORMATA: SONO PERICOLOSE?	CARNE ROSSA E TRASFORMATA: E' PERICOLOSA? Pubblicato il da valentino824 Cosa sono: con il termine "carne rossa" ci si riferisce a tutte la carni di muscolo di mammifero, che includono carne di manzo, di vitello, di maiale, di agnello, di castrato, di cavallo e di capra; con quello di carne trasformata o lavorata, invece, ci si riferisce a Carni che hanno subito un processo di lavorazione che ne p…	carne rossa-tumori/iarc	nutrisannio.myblog.it	web	4	0	0	4	743421
00000045298	2017/03/16	http://www.leggo.it/societa/cucina/fragole_prprieta_aiutano_cuore_occhi_anticancro-2321753.html	Fragole, tutte le propriet&#224;: aiutano cuore, occhi e sono un naturale anticancro	Un post condiviso da Anastasia (@anastasia_passionepeperone) in data: 16 Mar 2017 alle ore 11:15 PDT Tra i benefici per la salute legati alle fragole ci sarebbero una migliore salute degli occhi, un buon funzionamento del cervello, sollievo da pressione alta, artrite, gotta e malattie cardiovascolari. Il contenuto polifenolico e gli antiossidanti migliorerebbero il sistema immunitario, proteggend…	fragole-consumo/consigli	www.leggo.it	web	5	0	0	5	1952191
00000045310	2017/03/16	http://www.aduc.it/notizia/qualita+alimentare+parlamento+vota+maggiori_133553.php	Qualita' alimentare. Parlamento vota per maggiori controlli	U.E. - Qualita' alimentare. Parlamento vota per maggiori controlli Notizia 16 marzo 2017 10:47 Nuove misure per inasprire i controlli sulla catena di produzione alimentare sono state approvate oggi dal Parlamento Ue. La nuova direttiva, frutto di un accordo informale fra deputati e ministri UE, mira a migliorare la tracciabilita' del cibo, combattere le frodi e ristabilire la fiducia nell'integri…	agroalimentare-ispezioni filiera/parlamento europeo	www.aduc.it	web	0	0	0	0	211111
00000045328	2017/03/16	http://twitter.com/MediasetTgcom24/statuses/842345180393033728	MediasetTgcom24@twitter.com (Tgcom24)	Allerta #mercurio nel pesce spada: ritirato dal mercato https://t.co/nj6B5AKyjy https://t.co/QHYimDYL6B	ritiro tranci pesce spada-mercurio/territorio nazionale	TW MediasetTgcom24@twitter.com (Tgcom24)	twitter	2	0	0	2	869000
00000045335	2017/03/16	http://www.ilfattoalimentare.it/mercurio-pesce-donne-usa.html	Mercurio: diminuisce la concentrazione nelle donne e aumenta il consumo di pesce	Recensioni & Eventi Home / Sicurezza Alimentare / Più pesce meno mercurio per le donne americane. Grazie all'informazione delle autorità sanitarie e a scelte consapevoli Più pesce meno mercurio per le donne americane. Grazie all'informazione delle autorità sanitarie e a scelte consapevoli Agnese Codignola 16 marzo 2017 Sicurezza Alimentare Lascia un commento 22 Visto Migliora il consumo di pesce …	consumo pesce-usa/national health nutrition examination survey	www.ilfattoalimentare.it	web	0	0	0	0	318840
00000045356	2017/03/16	http://salute.aduc.it/notizia/qualita+alimentare+parlamento+vota+maggiori_133553.php	Qualita' alimentare. Parlamento vota per maggiori controlli	U.E. - Qualita' alimentare. Parlamento vota per maggiori controlli Notizia 16 marzo 2017 10:47 Nuove misure per inasprire i controlli sulla catena di produzione alimentare sono state approvate oggi dal Parlamento Ue. La nuova direttiva, frutto di un accordo informale fra deputati e ministri UE, mira a migliorare la tracciabilita' del cibo, combattere le frodi e ristabilire la fiducia nell'integri…	agroalimentare-ispezioni filiera/parlamento europeo	salute.aduc.it	web	0	0	0	0	211111
00000045384	2017/03/16	http://www.today.it/cronaca/mercurio-pesce-spada.html	Pesce spada ritirato dai supermercati: &quot;Livelli di mercurio troppo elevati&quot;	Cronaca Pesce spada ritirato dai supermercati: "Livelli di mercurio troppo elevati" Ritirati 9 lotti di "Trance spada extra sashimi" (Xiphias gladius) dell'azienda Effeti surgelati Srl, con sede a Calenzano-Firenze. Originario dalla Corea, è stato pescato nell'Oceano Pacifico, zone Fao 71, 77, 87. Il motivo del richiamo: rischio chimico Redazione I più letti di oggi 1 Pesce e mercurio: durante la…	ritiro tranci pesce spada-mercurio/territorio nazionale	www.today.it	web	12	0	0	12	2336956
00000045401	2017/03/16	http://www.ilfattoalimentare.it/glifosato-echa-non-cancerogeno.html	Glifosato, secondo l'Agenzia europea per le sostanze chimiche non &#232; cancerogeno	Recensioni & Eventi Home / Pianeta / Erbicida glifosato, secondo l'Agenzia europea per le sostanze chimiche non è cancerogeno. Nessuna valutazione dei rischi da esposizione di esseri umani Erbicida glifosato, secondo l'Agenzia europea per le sostanze chimiche non è cancerogeno. Nessuna valutazione dei rischi da esposizione di esseri umani Beniamino Bonardi 16 marzo 2017 Pianeta Lascia un commento…	glifosato/echa-sentenza	www.ilfattoalimentare.it	web	6	0	0	6	318840
00000045411	2017/03/16	http://www.ilmessaggero.it/roma/cronaca/roma_vigili_macelleria-2321543.html	Roma, blitz dei vigili in macelleria abusiva e ai Parioli scattano altri sequestri	Il Messaggero > Roma > Cronaca Roma, blitz dei vigili in macelleria abusiva e ai Parioli scattano altri sequestri Chiusa una macelleria abusiva a Centocelle, 400 chili di frutta e verdura sequestrate ai Parioli. Continuano I controlli sulla sicurezza alimentare nei negozi romani, da parte del Corpo di Polizia di Roma Capitale. La nuova formula, che vede l'unità operativa della Spe intervenire con…	sequestro alimenti/roma	www.ilmessaggero.it	web	27	0	0	27	4749034
00000045429	2017/03/16	http://www.ansa.it/canale_terraegusto/notizie/mondo_agricolo/2017/03/16/agricoltura-comagri-approva-testo-unico-su-biologico_5752f6c8-93b5-4feb-ad9e-230927bf2efc.html	Agricoltura: Comagri approva testo unico su biologico	+CLICCA PER INGRANDIRE (ANSA) - ROMA, 16 MAR - "La Commissione Agricoltura della Camera ha approvato il testo unico sull'agricoltura biologica, si tratta di un primo fondamentale passaggio atteso da anni dall'intero comparto": è quanto dichiarano i deputati Pd Massimo Fiorio e Alessandra Terrosi, rispettivamente primo firmatario e relatore della proposta di legge "Disposizioni per lo sviluppo e l…	agricoltura biologica/testo unico-approvazione	www.ansa.it	web	3	0	0	3	11954022
00000045433	2017/03/16	http://www.ilgiornaledelcibo.it/glifosato-non-cancerogeno/	Glifosato non cancerogeno: via libera dell'agenzia europea per i prodotti chimici	Attualità Riguardo al diserbante più usato e chiacchierato del mondo, il glifosato, vi avevamo lasciati lo scorso giugno, davanti al (mancato) verdetto della Ue la quale aveva preso tempo, decidendo di rinnovare il brevetto per l'utilizzo fino al 31 dicembre 2017, in attesa che l'agenzia europea per i prodotti chimici (ECHA) concludesse il suo studio per decidere una volta per tutte sulla cancero…	glifosato/echa-sentenza	www.ilgiornaledelcibo.it	web	5	0	0	5	142857
00000045434	2017/03/16	http://www.ilpiacenza.it/economia/grande-successo-al-foodex-di-tokyo-per-il-consorzio-piacenza-alimentare.html	Grande successo al Foodex di Tokyo per il Consorzio Piacenza Alimentare	Grande successo al Foodex di Tokyo per il Consorzio Piacenza Alimentare È decisamente positivo il bilancio della partecipazione al Foodex di Tokyo secondo la Consigliera del Consorzio Piacenza Alimentare, Rosaria Maestri. Le sette aziende del settore alimentare piacentino e della Valpadana, che hanno partecipato alla 42esima edizione della più importante manifestazione fieristica agroalimentare d…	parma alimentare/foodex japan	www.ilpiacenza.it	web	1	0	0	1	64000
00000045439	2017/03/16	http://www.romatoday.it/cronaca/chiusura-macelleria-centocelle-sequestro-frutta-parioli.html	Controlli alimentari: chiusa macelleria a Centocelle, ai Parioli sequestrati 400 chili di frutta	Cronaca Controlli alimentari: chiusa macelleria a Centocelle, ai Parioli sequestrati 400 chili di frutta Le verifiche da parte degli agenti della Polizia Locale di Roma Capitale. Gli ortaggi sequestrati sono stati portati poi al Bioparco Redazione I più letti di oggi 1 Cucina da incubo: scarafaggi e topi in una pizzeria 4 Le mani di 'ndrangheta, camorra e Casamonica su bar e ristoranti: sequestra…	sequestro alimenti/roma	www.romatoday.it	web	7	0	0	7	956310
00000045445	2017/03/16	http://www.lavinium.com/notizie-e-attualita/eventi-e-manifestazioni/indice-articoli/3448-il-19-marzo-arriva-la-5-giornata-della-liberta-dei-semi-all-ippodromo-capannelle-di-roma	Il 19 marzo arriva la 5&#170; Giornata della Libert&#224; dei Semi all'Ippodromo Capannelle di Roma	Il 19 marzo arriva la 5ª Giornata della Libertà dei Semi all'Ippodromo Capannelle di Roma Eventi e Manifestazioni - Articoli Il 19 marzo arriva la 5ª Giornata della Libertà dei Semi all'Ippodromo Capannelle di Roma Dettagli Eventi e manifestazioni 16 Marzo 2017 È davvero un'occasione imperdibile. Sulla questione dei semi c'è il futuro alimentare del mondo, le leggi e norme internazionali varate n…	giornata liberta semi/roma	www.lavinium.com	web	2	0	0	2	15789
00000045446	2017/03/16	http://www.positanonews.it/articolo/3179275/formazione-sorrento-un-corso-giornalisti-sullinformazione-agroalimentare	Formazione. A Sorrento un corso per giornalisti sull'informazione agroalimentare	Tweet on Twitter 🔊 Ascolta questo articolo Sabato 25 marzo, dalle ore 14 alle 18, nella sala consiliare del Comune di Sorrento, in piazza Sant'Antonino 1, si terrà un corso sul tema "Geopolitica degli alimenti e sicurezza alimentare: esigenze legislative e corretta informazione" riservato ai giornalisti, nell'ambito dell'attività di formazione continua per gli iscritti, prevista nel triennio 2017…	geopolitica alimenti-giornalisti/corso-sorrento	www.positanonews.it	web	9	0	0	9	61111
00000045450	2017/03/16	http://www.mainfatti.it/Coldiretti/Roma-Coldiretti-disponibile-a-riorganizzazione-dei-mercati-rionali_0200500033.htm	Roma: Coldiretti disponibile a riorganizzazione dei mercati rionali	Roma: Coldiretti disponibile a riorganizzazione dei mercati rionali La Coldiretti del Lazio plaude alla riorganizzazione dei mercati rionali di Roma. "La riorganizzazione dei mercati rionali di Roma è una bella notizia. Accogliamo con favore ed interesse il piano proposto dalla sindaca Virginia Raggi e dall'assessore al commercio Adriano Meloni. Siamo pronti a fare la nostra parte, partecipando a…	mercati rionali-riorganizzazione/coldiretti lazio	www.mainfatti.it	web	0	0	0	0	35820
00000045462	2017/03/16	http://twitter.com/SicurezzAliment/statuses/842405005084753920	SicurezzAliment@twitter.com (Sicurezza Alimentare)	RT @adocnazionale: #Sicurezza alimentare, Italia al primo posto in Europa per segnalazioni al RASFF - https://t.co/ISZiVhvZIBSicurezzAliment@twitter.com (Sicurezza Alimentare)	segnalazioni sicurezza-italia/rasff	TW SicurezzAliment@twitter.com (Sicurezza Alimentare)	twitter	0	0	0	0	3738
00000045463	2017/03/16	http://www.lescienze.it/lanci/2017/03/16/news/bcfn_premia_chi_si_batte_pr_un_sistema_alimentare-3461183/	BCFN premia chi si batte pr un sistema alimentare	Stampa Sullo stesso argomento Comunicato stampa - Due iniziative per premiare le eccellenze: una rivolta a giornalisti professionisti e talenti emergenti, il Food Sustainability Media Award, che permetterà ai vincitori di ricevere un premio di 10.000 euro e di veder pubblicato il proprio articolo in tutto il mondo. L'altra, pensata per giovani ricercatori per premiare i progetti più meritevoli ne…	food sustainability media award/barilla	www.lescienze.it	web	0	0	0	0	430000
00000045464	2017/03/16	http://www.ilgiunco.net/2017/03/16/agricoltura-biologica-sani-tante-novita-dalla-nuova-legge-per-lo-sviluppo-della-filiera/	Agricoltura biologica, Sani Tante novit&#224; dalla nuova legge per lo sviluppo della filiera	Oppure inserisci le tue credenziali Nome utente Seguire le news della tua città Segnalare notizie ed eventi Agricoltura biologica, Sani Tante novità dalla nuova legge per lo sviluppo della filiera di Redazione - 16 marzo 2017 - 15:11 Grosseto GROSSETO – Nella seduta di ieri della Commissione agricoltura ha concluso l'esame degli emendamenti riferiti al testo unificato delle proposte di legge Cast…	agricoltura biologica/testo unico-approvazione	www.ilgiunco.net	web	6	0	0	6	64000
00000045465	2017/03/16	http://www.tgcom24.mediaset.it/mondo/usa-prodotta-la-prima-carne-sintetica-di-pollo-e-di-anatra_3062058-201702a.shtml	Usa, prodotta la prima carne sintetica di pollo e di anatra	16 marzo 201716:17 Usa, prodotta la prima carne sintetica di pollo e di anatra Un settore emergente quello dei cibi in "provetta". Polemiche sulla sicurezza di questi alimenti e su chi li deve regolamentare stampa Nel 2013 era stato servito il primo hamburger da carne "in provetta", ora tocca alle carni sintetiche di pollo e di anatra, ottenute da cellule coltivate in laboratorio. A presentarle n…	pollo-carne sintetica/memphis meats	www.tgcom24.mediaset.it	web	311	0	0	311	14776119
00000045470	2017/03/16	http://www.ilgazzettino.it/tecnologia/usa_carne_sintetica_pollo_anatra-2321373.html	Ottenuta prima carne sintetica di pollo e di anatra: scoppia il caso sicurezza alimentare	Ottenuta prima carne sintetica di pollo e di anatra: scoppia il caso sicurezza alimentare	pollo-carne sintetica/memphis meats	www.ilgazzettino.it	web	6	0	0	6	2164383
00000045515	2017/03/16	http://www.humanitasalute.it/vero-falso/55416-mangiare-carciofi-aiuta-depurare-fegato-vero-falso/	&quot;Mangiare carciofi aiuta a depurare il fegato&quot;, vero o falso?	responsabile Day Hospital epatologico ed Epatologia interventistica di Humanitas "Mangiare carciofi aiuta a depurare il fegato", vero o falso? Come ogni anno è arrivato il periodo in cui si parla di carciofi e di quanto facciano bene per il fegato. Molti infatti li aggiungono alla dieta perchè ritengono che i carciofi aiutino a depurare il fegato. Vero o falso? Risponde il dottor Roberto Ceriani …	carciofi consumo-fegato/international journal hepatology	www.humanitasalute.it	web	0	0	0	0	121428
00000045542	2017/03/16	http://www.corriereadriatico.it/attualita/fragole_prprieta_aiutano_cuore_occhi_anticancro-2321779.html	Fragole, tutte le propriet&#224;: aiutano cuore, occhi e sono naturale anticancro	Un post condiviso da Anastasia (@anastasia_passionepeperone) in data: 16 Mar 2017 alle ore 11:15 PDT Tra i benefici per la salute legati alle fragole ci sarebbero una migliore salute degli occhi, un buon funzionamento del cervello, sollievo da pressione alta, artrite, gotta e malattie cardiovascolari. Il contenuto polifenolico e gli antiossidanti migliorerebbero il sistema immunitario, proteggend…	fragole-consumo/consigli	www.corriereadriatico.it	web	3	0	0	3	623145
00000045602	2017/03/17	http://www.ilcaffe.tv/articolo/32423/16-3-quintali-di-carne-sequestrata-era-destinata-alla-vendita-nei-supermercati	16,3 quintali di carne sequestrata: era destinata alla vendita nei supermercati	Bilancio dei Nas in provincia di Latina 16,3 quintali di carne sequestrata: era destinata alla vendita nei supermercati 17 marzo 2017, ore 07:55 Condividi La filiera delle carni è oggetto di sistematici controlli eseguiti dai Carabinieri dei N.A.S. nell'ambito di una pianificazione annuale concordata con il Ministro della Salute. Obiettivi dei servizi sono gli allevamenti, i mangimifici, le indus…	sequestro carne-bilancio nas/latina	www.ilcaffe.tv	web	59	0	0	59	120000
00000045610	2017/03/16	http://www.donnamoderna.com/news/in-primo-piano/pesce-mercurio-quali-pesci-comprare	Allarme pesce al mercurio: quali alternative?	Vota la ricetta! Credits: Ansa È allarme per il pesce spada al mercurio: 9 lotti surgelati sono stati ritirati dal mercato. L'allerta è stata lanciata dal ministero della Salute: "Non consumare il prodotto a rischio e restituire le confezioni segnalate". Come riconoscere i prodotti da non consumare? E quali specie di pesce sono più sicure? È allarme per il pesce spada al mercurio: 9 lotti surgela…	ritiro tranci pesce spada-mercurio/territorio nazionale	www.donnamoderna.com	web	1	0	0	1	1141666
00000045623	2017/03/17	http://twitter.com/NewsScienza/statuses/842660101412585472	NewsScienza@twitter.com (LA SCIENZA)	Pesce spada ritirato dai supermercati: "Livelli di mercurio troppo elevati" - PerugiaToday https://t.co/lwAVidvw8O	ritiro tranci pesce spada-mercurio/territorio nazionale	TW NewsScienza@twitter.com (LA SCIENZA)	twitter	1	0	0	1	6270
00000045627	2017/03/17	http://twitter.com/Giacinto_Bruno/statuses/842665145729978368	Giacinto_Bruno@twitter.com (Giacinto Bruno)	Pesce spada al mercurio, maxi richiamo del ministero della Salute https://t.co/J2dLI12vxV via @ilSalvagenteit	ritiro tranci pesce spada-mercurio/territorio nazionale	TW Giacinto_Bruno@twitter.com (Giacinto Bruno)	twitter	0	0	0	0	44600
00000045635	2017/03/17	http://www.ilfattoalimentare.it/pesticidi-ridurre-uso-francia.html	Pesticidi: &#232; possibile ridurne l'uso senza perdere produttivit&#224; e redditivit&#224;	Recensioni & Eventi Home / Pianeta / Ridurre l'uso dei pesticidi senza perdere produttività e redditività: secondo uno studio dell'Istituto francese per la ricerca in agricoltura è possibile Ridurre l'uso dei pesticidi senza perdere produttività e redditività: secondo uno studio dell'Istituto francese per la ricerca in agricoltura è possibile Beniamino Bonardi 17 marzo 2017 Pianeta Lascia un comm…	pestici-prestazioni colture agricole/inra	www.ilfattoalimentare.it	web	0	0	0	0	318840
00000045639	2017/03/17	http://it.blastingnews.com/economia/2017/03/dal-ttip-al-ceta-cambiano-le-sigle-ma-non-il-contenuto-001552369.html	Dal TTIP al CETA: cambiano le sigle ma non il contenuto	Dal TTIP al CETA: cambiano le sigle ma non il contenuto Raggiunto l'accordo tra UE e Canada riguardante l'abolizione dei dazi doganali. progetto alternativo: 2017-02-12 - progettoalternativo.com Pubblicità Semaforo verde per il #ceta (Comprehensive Economic and Trade Agreement) che, con 408 voti a favore, 33 astenuti e 254 contrari, a partire dal prossimo aprile regolerà il libero scambio tra i p…	ceta-barriere non doganali/canada-ue	it.blastingnews.com	web	14	0	0	14	17837837
00000045661	2017/03/16	http://www.facebook.com/168190229904123/posts/1379201375469663	Il Fatto Alimentare	Più pesce meno mercurio per le donne americane. Grazie all'informazione delle autorità sanitarie e a scelte consapevoli goo.gl/xJ5feG #mercurio #pesce	alimentazione indagine-usa/national health nutrition examination Survey	FB Il Fatto Alimentare (168190229904123)	facebook	21	0	15	6	145558
00000045662	2017/03/17	http://www.perugiatoday.it/cronaca/pesce-spada-ritirato-dai-supermercati-livelli-di-mercurio-troppo-elevati.html	Pesce spada ritirato dai supermercati: &quot;Livelli di mercurio troppo elevati&quot;	Pesce spada ritirato dai supermercati: "Livelli di mercurio troppo elevati" Redazione I più letti di oggi 1 Fermata per un normale controllo, 18enne arrestata dai carabinieri: ecco l'accusa Pesce spada, l'allerta arriva direttamente dal ministero della Salute: è stato diffuso l'avviso del richiamo di alcuni lotti di pesce spada congelato. Si tratta di "Trance spada extra sashimi" (Xiphias gladius…	ritiro tranci pesce spada-mercurio/territorio nazionale	www.perugiatoday.it	web	18	0	0	18	200000
00000045697	2017/03/17	http://www.regioni.it/dalleregioni/2017/03/16/toscana-vetrina-toscana-indagine-confcommercio-i-ristoranti-toscani-piacciono-anche-sul-web-504731/	Vetrina Toscana, indagine Confcommercio: i ristoranti toscani piacciono, anche sul web	. La maggior parte perde l'occasione di interagire. Facebook e i ristoranti di Vetrina Toscana 363 le pagine aziendali analizzate su Facebook, che contano un totale di 575.682 "Like" degli utenti: un numero altissimo se valutato in termini di circuito, ma con performance assai diverse tra le singole pagine. Ad esclusione di pochi casi in cui si registra un aggiornamento costante dei contenuti, in…	ristoranti-vetrina toscana/confcommercio-indagine	www.regioni.it	web	0	0	0	0	73913
00000045704	2017/03/17	http://www.tio.ch/News/Svizzera/Attualita/1136221/Influenza-aviaria-fine-delle-misure-di-prevenzione	Influenza aviaria: fine delle misure di prevenzione	0 0 BERNA - Le misure di prevenzione per l'epidemia di influenza aviaria verranno revocate a partire da domani. Lo ha comunicato oggi l'Ufficio federale della sicurezza alimentare e di veterinaria (USAV). La decisione è stata presa poiché il numero di uccelli colpiti dalla malattia è notevolmente diminuito. Da inizio marzo le temperature sono diventate più miti, la maggioranza degli uccelli migra…	aviaria-misure prevenzione revoca/usav	www.tio.ch	web	0	0	0	0	442896
00000045715	2017/03/17	http://www.ilfoglio.it/salute/2017/03/17/news/m5s-vieta-olio-di-palma-guerra-ferrero-fannie-may-125697/	La guerra del M5s contro Ferrero. Che compa l'azienda americana Fannie May	Viva la Nutella Mentre Ferrero si espande in America, in Italia il M5s vuole mettere fuori legge i suoi prodotti 17 Marzo 2017 alle 11:26 foto LaPresse Roma. Ferrero si espande in America con un'importante acquisizione. La multinazionale dolciaria di Alba ha comprato per 118 milioni di dollari Fannie May, un'azienda che ha un nome simile all'istituto finanziario all'origine della crisi dei subpri…	olio di palma-ferrero/m5s-proposta legge	www.ilfoglio.it	web	7	0	0	7	764150
00000045716	2017/03/17	http://www.news.va/it/news/lacque-e-sinonimo-di-vita-la-bellezza-non-conosce	L'acque &#232; sinonimo di vita, la bellezza non conosce confini	L'acque è sinonimo di vita, la bellezza non conosce confini Stampa 2017-03-16 Radio Vaticana In avvicinamento della Giornata Mondiale del 22 marzo, torniamo a parlare di acqua e lo facciamo attraverso le analisi e le ricerche messe a disposizione dalla Fondazione Barilla for Food and Nutrition . L'Italia è sesta al mondo per "disponibilità di acqua" secondo il Food Sustainability Index (FSI), epp…	food sustainability media award/barilla	www.news.va	web	0	0	0	0	183333
00000045747	2017/03/17	http://ildispaccio.it/reggio-calabria/138878-traffico-e-impiego-di-fitofarmaci-vietati-due-denunce-nella-piana-di-gioia-tauro	Traffico e impiego di fitofarmaci vietati: due denunce nella Piana di Gioia Tauro	Tweet Nell'ambito di mirate investigazioni coordinate dalla Procura della Repubblica presso il Tribunale di Palmi, lo scorso 13 marzo, personale della Polizia di Stato del Commissariato di Pubblica Sicurezza di Gioia Tauro, coadiuvato da personale del Commissariato di Pubblica Sicurezza di Polistena, è intervenuto presso i locali della ditta DSM ITALIA di Melicucco, allo scopo di dare esecuzione …	fitofarmaci-traffico illecito/reggio calabria	ildispaccio.it	web	4	0	0	4	111111
00000045748	2017/03/17	http://www.zoom24.it/2017/03/17/fitofarmaci-vietati-la-polizia-irrompe-unazienda-denunciati-gli-imprenditori-45061/	Fitofarmaci vietati, la polizia irrompe in un'azienda: denunciati gli imprenditori	Cronaca , Cronaca home , Crotone , Ultim'ora redazione Gli agenti del Commissariato di Gioia Tauro, insieme ai colleghi di Polistena, lunedì scorso sono intervenuti in un'azienda di Melicucco, nel reggino, la "Dsm Italia", ed hanno eseguito un decreto di perquisizione personale e locale nei confronti di Ferdinando Simone Pronestì, 29enne legale rappresentante della stessa società. L'operazione fa…	fitofarmaci-traffico illecito/reggio calabria	www.zoom24.it	web	2	0	0	2	78947
00000045754	2017/03/17	http://www.ilfattoalimentare.it/caraffe-filtranti-no-rischi.html	Caraffe filtranti, non ci sono rischi ma l'efficacia non &#232; sempre certa	Recensioni & Eventi Home / Sicurezza Alimentare / Caraffe filtranti, non ci sono rischi ma l'efficacia non è sempre certa. Il parere e le raccomandazione dell'Agenzia francese per la sicurezza alimentare Caraffe filtranti, non ci sono rischi ma l'efficacia non è sempre certa. Il parere e le raccomandazione dell'Agenzia francese per la sicurezza alimentare Beniamino Bonardi 17 marzo 2017 Sicurezza…	caraffe filtranti-efficacia/anses	www.ilfattoalimentare.it	web	2	0	0	2	318840
00000045757	2017/03/17	http://www.rsi.ch/news/svizzera/Misure-antiaviaria-revocate-8862901.html	Misure antiaviaria revocate	Le mutate condizioni rispetto a novembre, non giustificano più un alto livello di guardia venerdì 17/03/17 10:01 - ultimo aggiornamento: venerdì 17/03/17 10:01 Condividi Le misure di prevenzione per contrastare l'epidemia d'influenza aviaria verranno revocate sabato. La decisione è stata presa dall'Ufficio federale della sicurezza alimentare e di veterinaria poiché il numero di uccelli colpiti è …	aviaria-misure prevenzione revoca/usav	www.rsi.ch	web	0	0	0	0	554621
00000045761	2017/03/17	http://www.swissinfo.ch/ita/influenza-aviaria--fine-delle-misure-di-prevenzione/43037102	Influenza aviaria: fine delle misure di prevenzione	17 marzo 2017 - 09:22 Le misure di prevenzione per l'epidemia di influenza aviaria verranno revocate a partire da domani. Immagine d'archivio. KEYSTONE/ANTHONY ANEX (sda-ats) Le misure di prevenzione per l'epidemia di influenza aviaria verranno revocate a partire da domani. Lo ha comunicato oggi l'Ufficio federale della sicurezza alimentare e di veterinaria (USAV). La decisione è stata presa poic…	aviaria-misure prevenzione revoca/usav	www.swissinfo.ch	web	0	0	0	0	966216
00000045793	2017/03/17	http://www.huffingtonpost.it/2017/03/17/diete-detox-rischiose_n_15423210.html	&quot;Diete detox? Rischiose e inefficaci&quot;: l'allarme lanciato da un team di medici inglese. 5 consigli per depurarsi, senza beveroni	Previous Story Next Story "Diete detox? Rischiose e inefficaci": l'allarme lanciato da un team di medici inglese. 5 consigli per depurarsi, senza beveroni Fondazione Veronesi | Di Francesca Morelli Pubblicato: E-mail Commento Diete disintossicanti a base di erbe o di un mix di sostanze alternative: una moda pericolosa e inefficace. Così è stata definita, da un gruppo di medici inglesi del Milton …	diete detox/milton keynes hospital	www.huffingtonpost.it	web	17	0	0	17	6780612
00000045794	2017/03/17	http://www.rimedio-naturale.it/i-cibi-che-migliorano-la-memoria.html	I cibi che migliorano la memoria	17 marzo 2017 in Altre malattie e rimedi Alcuni cibi contengono nutrienti molto utili per la salute del nostro cervello: possono proteggerlo e migliorarne le capacità. Di seguito ti elenchiamo 4 cibi che possono migliorare memoria e concentrazione, prevenendo l'Alzheimer. Cioccolato fondente. E' ricchissimo di flavonoli, che possono lottare contro i radicali liberi e bloccare l'invecchiamento del…	alimentazione-memoria/consigli	www.rimedio-naturale.it	web	0	0	0	0	129411
00000045796	2017/03/17	http://www.greenme.it/vivere/salute-e-benessere/23296-olio-di-cocco-benefici	Olio di cocco: 50 benefici e usi confermati dalla scienza (e tutte le controindicazioni)	Olio di cocco: 50 benefici e usi confermati dalla scienza (e tutte le controindicazioni) Marzo 17, 2017 Scritto da Francesca Biagioli L'olio di cocco era considerato fino a pochi anni fa, almeno in Occidente, un concentrato di grassi potenzialmente pericolosi per la salute cardiovascolare. Adesso invece questo prodotto ha visto aumentare la sua popolarità in seguito ad alcune ricerche scientifich…	olio di cocco/info	www.greenme.it	web	18	0	0	18	1957746
00000045801	2017/03/17	http://www.checucino.it/sale-zucchero-e-olio-attenzione-ai-limiti-di-salute/	Sale, zucchero e olio: attenzione ai limiti di salute	Che Cucino Curiosità Sale, zucchero e olio: attenzione ai limiti di salute Sale, zucchero e olio: attenzione ai limiti di salute Una sana alimentazione non passa solo attraverso i giusti alimenti da mangiare, ma bisogna prestare molta attenzione ai condimenti: sale, zucchero e olio. Calibrare questi tre ingredienti è indispensabile non solo per perdere peso ma anche per stare in forma e buona sal…	alimentazione-condimenti/consigli	www.checucino.it	web	0	0	0	0	54545
00000045819	2017/03/17	http://twitter.com/BlitzQuotidiano/statuses/842684694269497345	BlitzQuotidiano@twitter.com (Blitz quotidiano)	Intolleranza al lattosio, 6 sintomi: nausea, crampi… - Mangiate del formaggio e sentite la pancia gonfia? Lo yo... https://t.co/QmNl3gnSsU	intolleranza lattosio/consigli	TW BlitzQuotidiano@twitter.com (Blitz quotidiano)	twitter	0	0	0	0	87500
00000045829	2017/03/17	http://www.leggo.it/societa/cucina/spremuta_d_arancia_gustosa_ricca_di_proprieta_benefiche_protegge_cancro_disintossica_organismo-2323525.html	Spremuta d'arancia: gustosa e ricca di propriet&#224; benefiche. Protegge dal cancro e disintossica l'organismo	Venerdì 17 Marzo 2017, 14:44 di Eleonora Giovinazzo Non stupisce che il succo di uno degli agrumi più popolari, oltre ad essere gustosissimo, sia anche altamente benefico per l'organismo. La spremuta d'arancia, oltre ad essere dissetante, offre un concentrato di benessere. Tante le sue proprietà: dal miglioramento del sistema immunitario alla riduzione dei segni dell'invecchiamento, dalla prevenz…	arancia-spremute/proprieta benefiche	www.leggo.it	web	20	0	0	20	1952191
00000045835	2017/03/17	http://www.ilmattino.it/societa/piaceri/spremuta_d_arancia_gustosa_ricca_di_proprieta_benefiche_protegge_cancro_disintossica_organismo-2323535.html	Spremuta d'arancia: gustosa, protegge dal cancro e disintossica l'organismo	Spremuta d'arancia: gustosa e ricca di proprietà benefiche. Protegge dal cancro e disintossica l'organismo di Eleonora Giovinazzo 0 Non stupisce che il succo di uno degli agrumi più popolari, oltre ad essere gustosissimo, sia anche altamente benefico per l'organismo. La spremuta d'arancia, oltre ad essere dissetante, offre un concentrato di benessere. Tante le sue proprietà: dal miglioramento del…	arancia-spremute/proprieta benefiche	www.ilmattino.it	web	2	0	0	2	2465986
00000045843	2017/03/17	http://trieste.diariodelweb.it/trieste/articolo/	Il Movimento 5 Stelle scende in piazza per lo &quot;Stop Ceta day&quot;	Domani Il Movimento 5 Stelle scende in piazza per lo "Stop Ceta day" Marco Zullo, Cristian Sergo, Elena Danielis ed Elena Mazzoni spiegheranno cosa è possibile fare per contrastare questo accordo, che ha l'obiettivo di eliminare i dazi doganali tra Ue e Canada stampa commenti Cristian Sergo (© diario di trieste) TRIESTE – Nel silenzio assordante dei media il Parlamento europeo, con la complicità …	stop ceta day/m5s	trieste.diariodelweb.it	web	46	0	0	46	11247252
00000045844	2017/03/17	http://twitter.com/FattoAlimentare/statuses/842757017022402561	FattoAlimentare@twitter.com (Il Fatto Alimentare)	Più #pesce meno #mercurio per le donne americane. Grazie all'informazione e a scelte consapevoli… https://t.co/ved9BlsnjN	consumo pesce-usa/national health nutrition examination survey	TW FattoAlimentare@twitter.com (Il Fatto Alimentare)	twitter	0	0	0	0	7486
00000045846	2017/03/17	http://www.facebook.com/168190229904123/posts/1379910012065466	Il Fatto Alimentare	Ridurre l'uso dei pesticidi senza perdere produttività e redditività: secondo uno studio dell'Istituto francese per la ricerca in agricoltura è possibile goo.gl/2M9UGc #pesticidi	pesticidi-riduzione/inra	FB Il Fatto Alimentare (168190229904123)	facebook	6	1	2	3	145558
00000045847	2017/03/17	http://www.ruminantia.it/ministero-della-salute-i-controlli-nella-filiera-della-carne/	Ministero della Salute, i controlli nella filiera della carne	Ministero della Salute, i controlli nella filiera della carne Home / News /Ministero della Salute, i controlli nella filiera della carne View Larger Image Ministero della Salute, i controlli nella filiera della carne La filiera delle carni è oggetto di sistematici controlli eseguiti dai Carabinieri dei N.A.S. nell'ambito di una pianificazione annuale concordata con il Ministro della Salute. Obiet…	filiera carne ministero salute-nas/controlli	www.ruminantia.it	web	3	0	0	3	12903
00000045853	2017/03/17	http://www.uniconsum.it/sicurezza-alimentare/generale/sicurezza-alimentare/filiera-delle-carni-ministero-salute-nas-controlli-e-sanzioni-per-4-3mln-di-euro	FILIERA DELLE CARNI, MINISTERO SALUTE-NAS: CONTROLLI E SANZIONI PER 4,3MLN DI EURO	Dettagli Creato: 17 Marzo 2017 Il fatto che le carni presenti sul mercato italiano siano tra le più controllate in Europa non è solo una legenda metropolitana. La collaborazione annuale tra il Ministero della Salute e i Carabinieri dei N.A.S. ha portato ad effettuare, nel periodo che va dal 2015 ai primi mesi del 2017, un totale di 9.293 controlli sull'intera attività produttiva (importazione, al…	filiera carne ministero salute-nas/controlli	www.uniconsum.it	web	0	0	0	0	9090
00000045865	2017/03/17	http://twitter.com/Aleperdido/statuses/842767560676429826	Aleperdido@twitter.com (Alexandre Zovico)	Mercurio nel pesce: sviluppato in Spagna nuovo metodo di rilevazione https://t.co/WHeMbyPVkx https://t.co/oajorIZmJK	mercurio-rilevazione/universita burgos	TW Aleperdido@twitter.com (Alexandre Zovico)	twitter	0	0	0	0	4847
00000045873	2017/03/17	http://www.energytraining.it/carne-maiale/	Carne di maiale: 5 motivi per cui dovresti smettere di mangiarla	Home Senza categoria Carne di maiale: 5 motivi per cui dovresti smettere di mangiarla Carne di maiale: 5 motivi per cui dovresti smettere di mangiarla La carne di maiale è la più diffusa al mondo, costituisce circa il 38% della produzione di carne mondiale. E' usata soprattutto nel sudest asiatico, in Europa, nell'Africa sub-sahariana, Nord America, Sudamerica e Oceania ( 1 ). Viene consumata in …	carne maiale-consumo/oms	www.energytraining.it	web	28	0	0	28	83333
[truncated: 11,539 more rows]

## Sheet: content categories
tag	category level 2	category level 3	category level 4
coldiretti-piazza/riso-estero	made in italy/local products vs. foreign products	production/economic aspects	general aspects of food safety
ritiro-ministero/biotossine-cozze	withdrawals/recalls and alerts	outbreaks, controls and alerts	thematisation of specific food risks
abitudini alimentari-indagine multiscopo/istat	habits, diets and food choices	nutritional risks	thematisation of specific food risks
[truncated: 4,727 more rows]

## Sheet: source categories
no. contents	source	source type
256	www.ilfattoalimentare.it	thematic sources
250	www.ansa.it	national sources
[truncated: 3,228 more rows]
